# Supplementary material for: Dynamic gene network reconstruction from gene expression data in mice after influenza A (H1N1) infection
Source: J Clin Bioinforma. 2011 Oct 21;1:27. doi: 10.1186/2043-9113-1-27 (PMC3219564; doi:10.1186/2043-9113-1-27)
Supplement: Additional file 1 — Gene members of 35 clusters. List of gene members for the 35 clusters (with Entrez gene IDs and short description per gene). [file 2043-9113-1-27-S1.XLSX]

## Sheet: Φύλλο1
cluster 0
71795	PITPNC1	Mus musculus	phosphatidylinositol transfer protein, cytoplasmic 1
80385	tusc2	Mus musculus	tumor suppressor candidate 2
11739	SLC25A4	Mus musculus	solute carrier family 25 (mitochondrial carrier, adenine nucleotide translocator), member 4
19934	rpl22	Mus musculus	similar to 60S ribosomal protein L22 (Heparin binding protein HBp15); ribosomal protein L22 pseudogene; predicted gene 6784; ribosomal protein L22
19934	LOC632026	Mus musculus	similar to 60S ribosomal protein L22 (Heparin binding protein HBp15); ribosomal protein L22 pseudogene; predicted gene 6784; ribosomal protein L22
19934	LOC100047372	Mus musculus	similar to 60S ribosomal protein L22 (Heparin binding protein HBp15); ribosomal protein L22 pseudogene; predicted gene 6784; ribosomal protein L22
19934	Gm6784	Mus musculus	similar to 60S ribosomal protein L22 (Heparin binding protein HBp15); ribosomal protein L22 pseudogene; predicted gene 6784; ribosomal protein L22
73747	1110034G24Rik	Mus musculus	RIKEN cDNA 1110034G24 gene
664857	9330101J02Rik	Mus musculus	RIKEN cDNA 9330101J02 gene
234725	Zfp612	Mus musculus	zinc finger protein 612
18803	PLCG1	Mus musculus	phospholipase C, gamma 1
22634	PLAGL1	Mus musculus	pleiomorphic adenoma gene-like 1
12014	Bach2	Mus musculus	BTB and CNC homology 2
433904	ociad2	Mus musculus	OCIA domain containing 2
68020	2810002N01Rik	Mus musculus	RIKEN cDNA 2810002N01 gene
74318	hopx	Mus musculus	HOP homeobox
104776	Aldh6a1	Mus musculus	aldehyde dehydrogenase family 6, subfamily A1
12425	CCKAR	Mus musculus	cholecystokinin A receptor
230085	N28178	Mus musculus	expressed sequence N28178; similar to mKIAA1045 protein
230085	LOC100044356	Mus musculus	expressed sequence N28178; similar to mKIAA1045 protein
72361	2210023G05Rik	Mus musculus	RIKEN cDNA 2210023G05 gene
209456	Trp53bp2	Mus musculus	transformation related protein 53 binding protein 2
20301	ENSMUSG00000066202	Mus musculus	predicted gene, ENSMUSG00000066202; predicted gene 13306; chemokine (C-C motif) ligand 27A; predicted gene 2091; predicted gene 2506
20301	Gm2091	Mus musculus	predicted gene, ENSMUSG00000066202; predicted gene 13306; chemokine (C-C motif) ligand 27A; predicted gene 2091; predicted gene 2506
20301	Ccl27a	Mus musculus	predicted gene, ENSMUSG00000066202; predicted gene 13306; chemokine (C-C motif) ligand 27A; predicted gene 2091; predicted gene 2506
20301	Gm2506	Mus musculus	predicted gene, ENSMUSG00000066202; predicted gene 13306; chemokine (C-C motif) ligand 27A; predicted gene 2091; predicted gene 2506
20301	Gm13306	Mus musculus	predicted gene, ENSMUSG00000066202; predicted gene 13306; chemokine (C-C motif) ligand 27A; predicted gene 2091; predicted gene 2506
72842	2810488G03Rik	Mus musculus	RIKEN cDNA 2810488G03 gene
330355	Dnahc6	Mus musculus	dynein, axonemal, heavy chain 6
223473	NIPAL2	Mus musculus	NIPA-like domain containing 2
70796	ZDHHC1	Mus musculus	zinc finger, DHHC domain containing 1
26358	Aldh1a7	Mus musculus	aldehyde dehydrogenase family 1, subfamily A7
228026	PDK1	Mus musculus	pyruvate dehydrogenase kinase, isoenzyme 1
27176	LOC676151	Mus musculus	predicted gene 5750; predicted gene 7863; predicted gene 7940; predicted gene 9331; predicted gene 5619; predicted gene 8182; predicted gene 9645; similar to Ribosomal protein L7a; predicted gene 6347; similar to ribosomal protein L7a; similar to 60S ribosomal protein L7a; predicted gene 7847; predicted gene 6129; predicted gene 5044; predicted gene 7783; predicted gene 7418; predicted gene 8964;…
27176	Gm5050	Mus musculus	predicted gene 5750; predicted gene 7863; predicted gene 7940; predicted gene 9331; predicted gene 5619; predicted gene 8182; predicted gene 9645; similar to Ribosomal protein L7a; predicted gene 6347; similar to ribosomal protein L7a; similar to 60S ribosomal protein L7a; predicted gene 7847; predicted gene 6129; predicted gene 5044; predicted gene 7783; predicted gene 7418; predicted gene 8964;…
27176	Gm6855	Mus musculus	predicted gene 5750; predicted gene 7863; predicted gene 7940; predicted gene 9331; predicted gene 5619; predicted gene 8182; predicted gene 9645; similar to Ribosomal protein L7a; predicted gene 6347; similar to ribosomal protein L7a; similar to 60S ribosomal protein L7a; predicted gene 7847; predicted gene 6129; predicted gene 5044; predicted gene 7783; predicted gene 7418; predicted gene 8964;…
27176	Gm5047	Mus musculus	predicted gene 5750; predicted gene 7863; predicted gene 7940; predicted gene 9331; predicted gene 5619; predicted gene 8182; predicted gene 9645; similar to Ribosomal protein L7a; predicted gene 6347; similar to ribosomal protein L7a; similar to 60S ribosomal protein L7a; predicted gene 7847; predicted gene 6129; predicted gene 5044; predicted gene 7783; predicted gene 7418; predicted gene 8964;…
27176	Gm4786	Mus musculus	predicted gene 5750; predicted gene 7863; predicted gene 7940; predicted gene 9331; predicted gene 5619; predicted gene 8182; predicted gene 9645; similar to Ribosomal protein L7a; predicted gene 6347; similar to ribosomal protein L7a; similar to 60S ribosomal protein L7a; predicted gene 7847; predicted gene 6129; predicted gene 5044; predicted gene 7783; predicted gene 7418; predicted gene 8964;…
27176	Gm5044	Mus musculus	predicted gene 5750; predicted gene 7863; predicted gene 7940; predicted gene 9331; predicted gene 5619; predicted gene 8182; predicted gene 9645; similar to Ribosomal protein L7a; predicted gene 6347; similar to ribosomal protein L7a; similar to 60S ribosomal protein L7a; predicted gene 7847; predicted gene 6129; predicted gene 5044; predicted gene 7783; predicted gene 7418; predicted gene 8964;…
27176	Gm8481	Mus musculus	predicted gene 5750; predicted gene 7863; predicted gene 7940; predicted gene 9331; predicted gene 5619; predicted gene 8182; predicted gene 9645; similar to Ribosomal protein L7a; predicted gene 6347; similar to ribosomal protein L7a; similar to 60S ribosomal protein L7a; predicted gene 7847; predicted gene 6129; predicted gene 5044; predicted gene 7783; predicted gene 7418; predicted gene 8964;…
27176	Gm6138	Mus musculus	predicted gene 5750; predicted gene 7863; predicted gene 7940; predicted gene 9331; predicted gene 5619; predicted gene 8182; predicted gene 9645; similar to Ribosomal protein L7a; predicted gene 6347; similar to ribosomal protein L7a; similar to 60S ribosomal protein L7a; predicted gene 7847; predicted gene 6129; predicted gene 5044; predicted gene 7783; predicted gene 7418; predicted gene 8964;…
27176	Gm8226	Mus musculus	predicted gene 5750; predicted gene 7863; predicted gene 7940; predicted gene 9331; predicted gene 5619; predicted gene 8182; predicted gene 9645; similar to Ribosomal protein L7a; predicted gene 6347; similar to ribosomal protein L7a; similar to 60S ribosomal protein L7a; predicted gene 7847; predicted gene 6129; predicted gene 5044; predicted gene 7783; predicted gene 7418; predicted gene 8964;…
27176	Gm4947	Mus musculus	predicted gene 5750; predicted gene 7863; predicted gene 7940; predicted gene 9331; predicted gene 5619; predicted gene 8182; predicted gene 9645; similar to Ribosomal protein L7a; predicted gene 6347; similar to ribosomal protein L7a; similar to 60S ribosomal protein L7a; predicted gene 7847; predicted gene 6129; predicted gene 5044; predicted gene 7783; predicted gene 7418; predicted gene 8964;…
27176	Gm7940	Mus musculus	predicted gene 5750; predicted gene 7863; predicted gene 7940; predicted gene 9331; predicted gene 5619; predicted gene 8182; predicted gene 9645; similar to Ribosomal protein L7a; predicted gene 6347; similar to ribosomal protein L7a; similar to 60S ribosomal protein L7a; predicted gene 7847; predicted gene 6129; predicted gene 5044; predicted gene 7783; predicted gene 7418; predicted gene 8964;…
27176	Gm5040	Mus musculus	predicted gene 5750; predicted gene 7863; predicted gene 7940; predicted gene 9331; predicted gene 5619; predicted gene 8182; predicted gene 9645; similar to Ribosomal protein L7a; predicted gene 6347; similar to ribosomal protein L7a; similar to 60S ribosomal protein L7a; predicted gene 7847; predicted gene 6129; predicted gene 5044; predicted gene 7783; predicted gene 7418; predicted gene 8964;…
27176	Gm5599	Mus musculus	predicted gene 5750; predicted gene 7863; predicted gene 7940; predicted gene 9331; predicted gene 5619; predicted gene 8182; predicted gene 9645; similar to Ribosomal protein L7a; predicted gene 6347; similar to ribosomal protein L7a; similar to 60S ribosomal protein L7a; predicted gene 7847; predicted gene 6129; predicted gene 5044; predicted gene 7783; predicted gene 7418; predicted gene 8964;…
27176	Gm5516	Mus musculus	predicted gene 5750; predicted gene 7863; predicted gene 7940; predicted gene 9331; predicted gene 5619; predicted gene 8182; predicted gene 9645; similar to Ribosomal protein L7a; predicted gene 6347; similar to ribosomal protein L7a; similar to 60S ribosomal protein L7a; predicted gene 7847; predicted gene 6129; predicted gene 5044; predicted gene 7783; predicted gene 7418; predicted gene 8964;…
27176	Gm8527	Mus musculus	predicted gene 5750; predicted gene 7863; predicted gene 7940; predicted gene 9331; predicted gene 5619; predicted gene 8182; predicted gene 9645; similar to Ribosomal protein L7a; predicted gene 6347; similar to ribosomal protein L7a; similar to 60S ribosomal protein L7a; predicted gene 7847; predicted gene 6129; predicted gene 5044; predicted gene 7783; predicted gene 7418; predicted gene 8964;…
27176	Gm6167	Mus musculus	predicted gene 5750; predicted gene 7863; predicted gene 7940; predicted gene 9331; predicted gene 5619; predicted gene 8182; predicted gene 9645; similar to Ribosomal protein L7a; predicted gene 6347; similar to ribosomal protein L7a; similar to 60S ribosomal protein L7a; predicted gene 7847; predicted gene 6129; predicted gene 5044; predicted gene 7783; predicted gene 7418; predicted gene 8964;…
27176	Gm16477	Mus musculus	predicted gene 5750; predicted gene 7863; predicted gene 7940; predicted gene 9331; predicted gene 5619; predicted gene 8182; predicted gene 9645; similar to Ribosomal protein L7a; predicted gene 6347; similar to ribosomal protein L7a; similar to 60S ribosomal protein L7a; predicted gene 7847; predicted gene 6129; predicted gene 5044; predicted gene 7783; predicted gene 7418; predicted gene 8964;…
27176	Gm7847	Mus musculus	predicted gene 5750; predicted gene 7863; predicted gene 7940; predicted gene 9331; predicted gene 5619; predicted gene 8182; predicted gene 9645; similar to Ribosomal protein L7a; predicted gene 6347; similar to ribosomal protein L7a; similar to 60S ribosomal protein L7a; predicted gene 7847; predicted gene 6129; predicted gene 5044; predicted gene 7783; predicted gene 7418; predicted gene 8964;…
27176	Gm2642	Mus musculus	predicted gene 5750; predicted gene 7863; predicted gene 7940; predicted gene 9331; predicted gene 5619; predicted gene 8182; predicted gene 9645; similar to Ribosomal protein L7a; predicted gene 6347; similar to ribosomal protein L7a; similar to 60S ribosomal protein L7a; predicted gene 7847; predicted gene 6129; predicted gene 5044; predicted gene 7783; predicted gene 7418; predicted gene 8964;…
27176	Gm6129	Mus musculus	predicted gene 5750; predicted gene 7863; predicted gene 7940; predicted gene 9331; predicted gene 5619; predicted gene 8182; predicted gene 9645; similar to Ribosomal protein L7a; predicted gene 6347; similar to ribosomal protein L7a; similar to 60S ribosomal protein L7a; predicted gene 7847; predicted gene 6129; predicted gene 5044; predicted gene 7783; predicted gene 7418; predicted gene 8964;…
27176	Gm5619	Mus musculus	predicted gene 5750; predicted gene 7863; predicted gene 7940; predicted gene 9331; predicted gene 5619; predicted gene 8182; predicted gene 9645; similar to Ribosomal protein L7a; predicted gene 6347; similar to ribosomal protein L7a; similar to 60S ribosomal protein L7a; predicted gene 7847; predicted gene 6129; predicted gene 5044; predicted gene 7783; predicted gene 7418; predicted gene 8964;…
27176	Gm7418	Mus musculus	predicted gene 5750; predicted gene 7863; predicted gene 7940; predicted gene 9331; predicted gene 5619; predicted gene 8182; predicted gene 9645; similar to Ribosomal protein L7a; predicted gene 6347; similar to ribosomal protein L7a; similar to 60S ribosomal protein L7a; predicted gene 7847; predicted gene 6129; predicted gene 5044; predicted gene 7783; predicted gene 7418; predicted gene 8964;…
27176	LOC100047006	Mus musculus	predicted gene 5750; predicted gene 7863; predicted gene 7940; predicted gene 9331; predicted gene 5619; predicted gene 8182; predicted gene 9645; similar to Ribosomal protein L7a; predicted gene 6347; similar to ribosomal protein L7a; similar to 60S ribosomal protein L7a; predicted gene 7847; predicted gene 6129; predicted gene 5044; predicted gene 7783; predicted gene 7418; predicted gene 8964;…
27176	Gm7747	Mus musculus	predicted gene 5750; predicted gene 7863; predicted gene 7940; predicted gene 9331; predicted gene 5619; predicted gene 8182; predicted gene 9645; similar to Ribosomal protein L7a; predicted gene 6347; similar to ribosomal protein L7a; similar to 60S ribosomal protein L7a; predicted gene 7847; predicted gene 6129; predicted gene 5044; predicted gene 7783; predicted gene 7418; predicted gene 8964;…
27176	Gm8964	Mus musculus	predicted gene 5750; predicted gene 7863; predicted gene 7940; predicted gene 9331; predicted gene 5619; predicted gene 8182; predicted gene 9645; similar to Ribosomal protein L7a; predicted gene 6347; similar to ribosomal protein L7a; similar to 60S ribosomal protein L7a; predicted gene 7847; predicted gene 6129; predicted gene 5044; predicted gene 7783; predicted gene 7418; predicted gene 8964;…
27176	Gm9331	Mus musculus	predicted gene 5750; predicted gene 7863; predicted gene 7940; predicted gene 9331; predicted gene 5619; predicted gene 8182; predicted gene 9645; similar to Ribosomal protein L7a; predicted gene 6347; similar to ribosomal protein L7a; similar to 60S ribosomal protein L7a; predicted gene 7847; predicted gene 6129; predicted gene 5044; predicted gene 7783; predicted gene 7418; predicted gene 8964;…
27176	Gm7783	Mus musculus	predicted gene 5750; predicted gene 7863; predicted gene 7940; predicted gene 9331; predicted gene 5619; predicted gene 8182; predicted gene 9645; similar to Ribosomal protein L7a; predicted gene 6347; similar to ribosomal protein L7a; similar to 60S ribosomal protein L7a; predicted gene 7847; predicted gene 6129; predicted gene 5044; predicted gene 7783; predicted gene 7418; predicted gene 8964;…
27176	Gm8182	Mus musculus	predicted gene 5750; predicted gene 7863; predicted gene 7940; predicted gene 9331; predicted gene 5619; predicted gene 8182; predicted gene 9645; similar to Ribosomal protein L7a; predicted gene 6347; similar to ribosomal protein L7a; similar to 60S ribosomal protein L7a; predicted gene 7847; predicted gene 6129; predicted gene 5044; predicted gene 7783; predicted gene 7418; predicted gene 8964;…
27176	Gm5845	Mus musculus	predicted gene 5750; predicted gene 7863; predicted gene 7940; predicted gene 9331; predicted gene 5619; predicted gene 8182; predicted gene 9645; similar to Ribosomal protein L7a; predicted gene 6347; similar to ribosomal protein L7a; similar to 60S ribosomal protein L7a; predicted gene 7847; predicted gene 6129; predicted gene 5044; predicted gene 7783; predicted gene 7418; predicted gene 8964;…
27176	Gm5459	Mus musculus	predicted gene 5750; predicted gene 7863; predicted gene 7940; predicted gene 9331; predicted gene 5619; predicted gene 8182; predicted gene 9645; similar to Ribosomal protein L7a; predicted gene 6347; similar to ribosomal protein L7a; similar to 60S ribosomal protein L7a; predicted gene 7847; predicted gene 6129; predicted gene 5044; predicted gene 7783; predicted gene 7418; predicted gene 8964;…
27176	LOC638361	Mus musculus	predicted gene 5750; predicted gene 7863; predicted gene 7940; predicted gene 9331; predicted gene 5619; predicted gene 8182; predicted gene 9645; similar to Ribosomal protein L7a; predicted gene 6347; similar to ribosomal protein L7a; similar to 60S ribosomal protein L7a; predicted gene 7847; predicted gene 6129; predicted gene 5044; predicted gene 7783; predicted gene 7418; predicted gene 8964;…
27176	Gm9645	Mus musculus	predicted gene 5750; predicted gene 7863; predicted gene 7940; predicted gene 9331; predicted gene 5619; predicted gene 8182; predicted gene 9645; similar to Ribosomal protein L7a; predicted gene 6347; similar to ribosomal protein L7a; similar to 60S ribosomal protein L7a; predicted gene 7847; predicted gene 6129; predicted gene 5044; predicted gene 7783; predicted gene 7418; predicted gene 8964;…
27176	LOC100046639	Mus musculus	predicted gene 5750; predicted gene 7863; predicted gene 7940; predicted gene 9331; predicted gene 5619; predicted gene 8182; predicted gene 9645; similar to Ribosomal protein L7a; predicted gene 6347; similar to ribosomal protein L7a; similar to 60S ribosomal protein L7a; predicted gene 7847; predicted gene 6129; predicted gene 5044; predicted gene 7783; predicted gene 7418; predicted gene 8964;…
27176	Gm5259	Mus musculus	predicted gene 5750; predicted gene 7863; predicted gene 7940; predicted gene 9331; predicted gene 5619; predicted gene 8182; predicted gene 9645; similar to Ribosomal protein L7a; predicted gene 6347; similar to ribosomal protein L7a; similar to 60S ribosomal protein L7a; predicted gene 7847; predicted gene 6129; predicted gene 5044; predicted gene 7783; predicted gene 7418; predicted gene 8964;…
27176	Gm7810	Mus musculus	predicted gene 5750; predicted gene 7863; predicted gene 7940; predicted gene 9331; predicted gene 5619; predicted gene 8182; predicted gene 9645; similar to Ribosomal protein L7a; predicted gene 6347; similar to ribosomal protein L7a; similar to 60S ribosomal protein L7a; predicted gene 7847; predicted gene 6129; predicted gene 5044; predicted gene 7783; predicted gene 7418; predicted gene 8964;…
27176	Gm16375	Mus musculus	predicted gene 5750; predicted gene 7863; predicted gene 7940; predicted gene 9331; predicted gene 5619; predicted gene 8182; predicted gene 9645; similar to Ribosomal protein L7a; predicted gene 6347; similar to ribosomal protein L7a; similar to 60S ribosomal protein L7a; predicted gene 7847; predicted gene 6129; predicted gene 5044; predicted gene 7783; predicted gene 7418; predicted gene 8964;…
27176	LOC676736	Mus musculus	predicted gene 5750; predicted gene 7863; predicted gene 7940; predicted gene 9331; predicted gene 5619; predicted gene 8182; predicted gene 9645; similar to Ribosomal protein L7a; predicted gene 6347; similar to ribosomal protein L7a; similar to 60S ribosomal protein L7a; predicted gene 7847; predicted gene 6129; predicted gene 5044; predicted gene 7783; predicted gene 7418; predicted gene 8964;…
27176	Gm11362	Mus musculus	predicted gene 5750; predicted gene 7863; predicted gene 7940; predicted gene 9331; predicted gene 5619; predicted gene 8182; predicted gene 9645; similar to Ribosomal protein L7a; predicted gene 6347; similar to ribosomal protein L7a; similar to 60S ribosomal protein L7a; predicted gene 7847; predicted gene 6129; predicted gene 5044; predicted gene 7783; predicted gene 7418; predicted gene 8964;…
27176	Gm5750	Mus musculus	predicted gene 5750; predicted gene 7863; predicted gene 7940; predicted gene 9331; predicted gene 5619; predicted gene 8182; predicted gene 9645; similar to Ribosomal protein L7a; predicted gene 6347; similar to ribosomal protein L7a; similar to 60S ribosomal protein L7a; predicted gene 7847; predicted gene 6129; predicted gene 5044; predicted gene 7783; predicted gene 7418; predicted gene 8964;…
27176	LOC633832	Mus musculus	predicted gene 5750; predicted gene 7863; predicted gene 7940; predicted gene 9331; predicted gene 5619; predicted gene 8182; predicted gene 9645; similar to Ribosomal protein L7a; predicted gene 6347; similar to ribosomal protein L7a; similar to 60S ribosomal protein L7a; predicted gene 7847; predicted gene 6129; predicted gene 5044; predicted gene 7783; predicted gene 7418; predicted gene 8964;…
27176	Gm6621	Mus musculus	predicted gene 5750; predicted gene 7863; predicted gene 7940; predicted gene 9331; predicted gene 5619; predicted gene 8182; predicted gene 9645; similar to Ribosomal protein L7a; predicted gene 6347; similar to ribosomal protein L7a; similar to 60S ribosomal protein L7a; predicted gene 7847; predicted gene 6129; predicted gene 5044; predicted gene 7783; predicted gene 7418; predicted gene 8964;…
27176	Gm8406	Mus musculus	predicted gene 5750; predicted gene 7863; predicted gene 7940; predicted gene 9331; predicted gene 5619; predicted gene 8182; predicted gene 9645; similar to Ribosomal protein L7a; predicted gene 6347; similar to ribosomal protein L7a; similar to 60S ribosomal protein L7a; predicted gene 7847; predicted gene 6129; predicted gene 5044; predicted gene 7783; predicted gene 7418; predicted gene 8964;…
27176	Gm9073	Mus musculus	predicted gene 5750; predicted gene 7863; predicted gene 7940; predicted gene 9331; predicted gene 5619; predicted gene 8182; predicted gene 9645; similar to Ribosomal protein L7a; predicted gene 6347; similar to ribosomal protein L7a; similar to 60S ribosomal protein L7a; predicted gene 7847; predicted gene 6129; predicted gene 5044; predicted gene 7783; predicted gene 7418; predicted gene 8964;…
27176	Gm6347	Mus musculus	predicted gene 5750; predicted gene 7863; predicted gene 7940; predicted gene 9331; predicted gene 5619; predicted gene 8182; predicted gene 9645; similar to Ribosomal protein L7a; predicted gene 6347; similar to ribosomal protein L7a; similar to 60S ribosomal protein L7a; predicted gene 7847; predicted gene 6129; predicted gene 5044; predicted gene 7783; predicted gene 7418; predicted gene 8964;…
27176	Gm7994	Mus musculus	predicted gene 5750; predicted gene 7863; predicted gene 7940; predicted gene 9331; predicted gene 5619; predicted gene 8182; predicted gene 9645; similar to Ribosomal protein L7a; predicted gene 6347; similar to ribosomal protein L7a; similar to 60S ribosomal protein L7a; predicted gene 7847; predicted gene 6129; predicted gene 5044; predicted gene 7783; predicted gene 7418; predicted gene 8964;…
27176	Gm12712	Mus musculus	predicted gene 5750; predicted gene 7863; predicted gene 7940; predicted gene 9331; predicted gene 5619; predicted gene 8182; predicted gene 9645; similar to Ribosomal protein L7a; predicted gene 6347; similar to ribosomal protein L7a; similar to 60S ribosomal protein L7a; predicted gene 7847; predicted gene 6129; predicted gene 5044; predicted gene 7783; predicted gene 7418; predicted gene 8964;…
27176	Rpl7a	Mus musculus	predicted gene 5750; predicted gene 7863; predicted gene 7940; predicted gene 9331; predicted gene 5619; predicted gene 8182; predicted gene 9645; similar to Ribosomal protein L7a; predicted gene 6347; similar to ribosomal protein L7a; similar to 60S ribosomal protein L7a; predicted gene 7847; predicted gene 6129; predicted gene 5044; predicted gene 7783; predicted gene 7418; predicted gene 8964;…
27176	Gm6106	Mus musculus	predicted gene 5750; predicted gene 7863; predicted gene 7940; predicted gene 9331; predicted gene 5619; predicted gene 8182; predicted gene 9645; similar to Ribosomal protein L7a; predicted gene 6347; similar to ribosomal protein L7a; similar to 60S ribosomal protein L7a; predicted gene 7847; predicted gene 6129; predicted gene 5044; predicted gene 7783; predicted gene 7418; predicted gene 8964;…
27176	Gm6286	Mus musculus	predicted gene 5750; predicted gene 7863; predicted gene 7940; predicted gene 9331; predicted gene 5619; predicted gene 8182; predicted gene 9645; similar to Ribosomal protein L7a; predicted gene 6347; similar to ribosomal protein L7a; similar to 60S ribosomal protein L7a; predicted gene 7847; predicted gene 6129; predicted gene 5044; predicted gene 7783; predicted gene 7418; predicted gene 8964;…
27176	Gm7863	Mus musculus	predicted gene 5750; predicted gene 7863; predicted gene 7940; predicted gene 9331; predicted gene 5619; predicted gene 8182; predicted gene 9645; similar to Ribosomal protein L7a; predicted gene 6347; similar to ribosomal protein L7a; similar to 60S ribosomal protein L7a; predicted gene 7847; predicted gene 6129; predicted gene 5044; predicted gene 7783; predicted gene 7418; predicted gene 8964;…
14862	Gm5562	Mus musculus	similar to Glutathione S-transferase Mu 1 (GST class-mu 1) (Glutathione S-transferase GT8.7) (pmGT10) (GST 1-1); predicted gene 5562; glutathione S-transferase, mu 1
14862	gstm1	Mus musculus	similar to Glutathione S-transferase Mu 1 (GST class-mu 1) (Glutathione S-transferase GT8.7) (pmGT10) (GST 1-1); predicted gene 5562; glutathione S-transferase, mu 1
14862	LOC100043965	Mus musculus	similar to Glutathione S-transferase Mu 1 (GST class-mu 1) (Glutathione S-transferase GT8.7) (pmGT10) (GST 1-1); predicted gene 5562; glutathione S-transferase, mu 1
16439	ITPR2	Mus musculus	inositol 1,4,5-triphosphate receptor 2
20480	clpB	Mus musculus	ClpB caseinolytic peptidase B homolog (E. coli)
207592	TBC1D16	Mus musculus	TBC1 domain family, member 16
13480	DPM1	Mus musculus	dolichol-phosphate (beta-D) mannosyltransferase 1
68922	Dnaic1	Mus musculus	dynein, axonemal, intermediate chain 1
108946	Gm8261	Mus musculus	zinc finger, ZZ domain containing 3; predicted gene 8261
108946	ZZZ3	Mus musculus	zinc finger, ZZ domain containing 3; predicted gene 8261
17913	LOC100048853	Mus musculus	similar to nuclear myosin I beta; myosin IC
17913	Myo1C	Mus musculus	similar to nuclear myosin I beta; myosin IC
20866	STIM1	Mus musculus	similar to Stromal interaction molecule 1; stromal interaction molecule 1
20866	LOC100045432	Mus musculus	similar to Stromal interaction molecule 1; stromal interaction molecule 1
106648	Cyp4f15	Mus musculus	cytochrome P450, family 4, subfamily f, polypeptide 15
66904	PCCB	Mus musculus	propionyl Coenzyme A carboxylase, beta polypeptide
93726	Ear11	Mus musculus	eosinophil-associated, ribonuclease A family, member 11
56541	habp4	Mus musculus	hyaluronic acid binding protein 4
11997	Akr1b7	Mus musculus	aldo-keto reductase family 1, member B7
68738	acss1	Mus musculus	acyl-CoA synthetase short-chain family member 1
13586	EAR1	Mus musculus	eosinophil-associated, ribonuclease A family, member 8; eosinophil-associated, ribonuclease A family, member 1
13586	Ear8	Mus musculus	eosinophil-associated, ribonuclease A family, member 8; eosinophil-associated, ribonuclease A family, member 1
17309	MGAT3	Mus musculus	mannoside acetylglucosaminyltransferase 3
77521	Mtus2	Mus musculus	RIKEN cDNA C130038G02 gene
67689	Aldh3b1	Mus musculus	aldehyde dehydrogenase 3 family, member B1
74388	Dpp8	Mus musculus	dipeptidylpeptidase 8
15587	HYAL2	Mus musculus	hyaluronoglucosaminidase 2
12643	Chad	Mus musculus	chondroadherin
232947	LRRC68	Mus musculus	leucine rich repeat containing 68
70747	Tspan2	Mus musculus	tetraspanin 2
20621	SNN	Mus musculus	stannin
16527	KCNK3	Mus musculus	potassium channel, subfamily K, member 3
12032	BCAN	Mus musculus	brevican
17762	mapt	Mus musculus	microtubule-associated protein tau
105663	Thtpa	Mus musculus	thiamine triphosphatase
66259	Camk2n1	Mus musculus	calcium/calmodulin-dependent protein kinase II inhibitor 1
21743	INMT	Mus musculus	indolethylamine N-methyltransferase
232337	Zfp637	Mus musculus	zinc finger protein 637
53876	Ear3	Mus musculus	eosinophil-associated, ribonuclease A family, member 3; eosinophil-associated, ribonuclease A family, member 12; eosinophil-associated, ribonuclease A family, member 2
53876	Ear2	Mus musculus	eosinophil-associated, ribonuclease A family, member 3; eosinophil-associated, ribonuclease A family, member 12; eosinophil-associated, ribonuclease A family, member 2
53876	Ear12	Mus musculus	eosinophil-associated, ribonuclease A family, member 3; eosinophil-associated, ribonuclease A family, member 12; eosinophil-associated, ribonuclease A family, member 2
66497	2610528E23Rik	Mus musculus	RIKEN cDNA 2610528E23 gene
58187	Cldn10a	Mus musculus	claudin 10
12808	cobL	Mus musculus	cordon-bleu
19943	Gm13226	Mus musculus	predicted gene 13226; predicted gene 15435; ribosomal protein L28; predicted gene 12938
19943	Gm12938	Mus musculus	predicted gene 13226; predicted gene 15435; ribosomal protein L28; predicted gene 12938
19943	Gm15435	Mus musculus	predicted gene 13226; predicted gene 15435; ribosomal protein L28; predicted gene 12938
19943	rpl28	Mus musculus	predicted gene 13226; predicted gene 15435; ribosomal protein L28; predicted gene 12938
327954	Dnahc2	Mus musculus	dynein, axonemal, heavy chain 2
15360	HMGCS2	Mus musculus	3-hydroxy-3-methylglutaryl-Coenzyme A synthase 2
11689	ALOX5	Mus musculus	arachidonate 5-lipoxygenase
20524	slc25a17	Mus musculus	solute carrier family 25 (mitochondrial carrier, peroxisomal membrane protein), member 17
320158	ZMAT4	Mus musculus	zinc finger, matrin type 4
74443	P4HTM	Mus musculus	prolyl 4-hydroxylase, transmembrane (endoplasmic reticulum)
101563	AI426330	Mus musculus	expressed sequence AI426330
20520	slc22a5	Mus musculus	solute carrier family 22 (organic cation transporter), member 5
71452	ANKRD40	Mus musculus	ankyrin repeat domain 40
68226	Efcab2	Mus musculus	EF-hand calcium binding domain 2
66859	SLC16A9	Mus musculus	solute carrier family 16 (monocarboxylic acid transporters), member 9
216850	KDM6B	Mus musculus	KDM1 lysine (K)-specific demethylase 6B
77480	KIDINS220	Mus musculus	kinase D-interacting substrate 220
209224	ENOX2	Mus musculus	ecto-NOX disulfide-thiol exchanger 2
207818	Gm6762	Mus musculus	cDNA sequence BC004728; predicted gene 6762
207818	smagp	Mus musculus	cDNA sequence BC004728; predicted gene 6762
13723	EMB	Mus musculus	embigin
50786	HS6ST2	Mus musculus	heparan sulfate 6-O-sulfotransferase 2
52538	ACAA2	Mus musculus	acetyl-Coenzyme A acyltransferase 2 (mitochondrial 3-oxoacyl-Coenzyme A thiolase)
56464	ctsf	Mus musculus	cathepsin F
68235	2410066E13Rik	Mus musculus	RIKEN cDNA 2410066E13 gene
54636	wdr45	Mus musculus	WD repeat domain 45
68178	cgnl1	Mus musculus	cingulin-like 1
210992	lpcat1	Mus musculus	lysophosphatidylcholine acyltransferase 1
cluster 1
73174	TBKBP1	Mus musculus	TBK1 binding protein 1
67416	ARMCX2	Mus musculus	armadillo repeat containing, X-linked 2
59308	EMCN	Mus musculus	endomucin
214552	CEP164	Mus musculus	centrosomal protein 164
71423	5430411K18Rik	Mus musculus	RIKEN cDNA 5430411K18 gene
380694	Ccnjl	Mus musculus	cyclin J-like
380656	A230066D03Rik	Mus musculus	RIKEN cDNA A230066D03 gene
225358	FAM13B	Mus musculus	family with sequence similarity 13, member B
78590	A330105O20Rik	Mus musculus	RIKEN cDNA A330105O20 gene
79235	LRAT	Mus musculus	lecithin-retinol acyltransferase (phosphatidylcholine-retinol-O-acyltransferase)
22673	Zfp185	Mus musculus	zinc finger protein 185
100017	ldlrap1	Mus musculus	low density lipoprotein receptor adaptor protein 1
76799	2510006D16Rik	Mus musculus	RIKEN cDNA 2510006D16 gene
240168	rasgrp3	Mus musculus	RAS, guanyl releasing protein 3
67263	Zswim6	Mus musculus	zinc finger, SWIM domain containing 6
231207	CPEB2	Mus musculus	cytoplasmic polyadenylation element binding protein 2
14373	G0s2	Mus musculus	G0/G1 switch gene 2
381045	Ccdc58	Mus musculus	coiled-coil domain containing 58
74356	4931428F04Rik	Mus musculus	RIKEN cDNA 4931428F04 gene
72826	fam76b	Mus musculus	family with sequence similarity 76, member B
328417	PARP4	Mus musculus	poly (ADP-ribose) polymerase family, member 4
23849	klf6	Mus musculus	Kruppel-like factor 6
72012	1600020E01Rik	Mus musculus	RIKEN cDNA 1600020E01 gene
399592	8430406M14Rik	Mus musculus	RIKEN cDNA 8430406M14 gene
71885	2310003H01Rik	Mus musculus	RIKEN cDNA 2310003H01 gene
243272	Sbno1	Mus musculus	sno, strawberry notch homolog 1 (Drosophila)
212391	Lcor	Mus musculus	ligand dependent nuclear receptor corepressor
78825	PPPDE1	Mus musculus	PPPDE peptidase domain containing 1
75710	Rbm12	Mus musculus	RNA binding motif protein 12
16170	IL16	Mus musculus	interleukin 16
108707	1810008A18Rik	Mus musculus	RIKEN cDNA 1810008A18 gene
239827	PIGZ	Mus musculus	phosphatidylinositol glycan anchor biosynthesis, class Z
240613	9930021J03Rik	Mus musculus	RIKEN cDNA 9930021J03 gene
319822	SMYD4	Mus musculus	SET and MYND domain containing 4
99982	KDM1A	Mus musculus	similar to amine oxidase (flavin containing) domain 2; lysine (K)-specific demethylase 1
99982	LOC100046934	Mus musculus	similar to amine oxidase (flavin containing) domain 2; lysine (K)-specific demethylase 1
212528	Trmt1	Mus musculus	TRM1 tRNA methyltransferase 1 homolog (S. cerevisiae)
12648	CHD1	Mus musculus	chromodomain helicase DNA binding protein 1
14155	fem1b	Mus musculus	feminization 1 homolog b (C. elegans)
100532	Rell1	Mus musculus	RELT-like 1
269003	SAP130	Mus musculus	Sin3A associated protein
18952	Sept4	Mus musculus	septin 4
50523	Lats2	Mus musculus	large tumor suppressor 2
67230	Zfp329	Mus musculus	zinc finger protein 329
12709	Gm12892	Mus musculus	similar to creatine kinase, brain; predicted gene 12892; creatine kinase, brain
12709	CKB	Mus musculus	similar to creatine kinase, brain; predicted gene 12892; creatine kinase, brain
16568	Kif3a	Mus musculus	kinesin family member 3A
320633	Zbtb26	Mus musculus	zinc finger and BTB domain containing 26
56715	Rabgef1	Mus musculus	similar to Ras negative regulator Rabex-5/Rin2; RAB guanine nucleotide exchange factor (GEF) 1
56715	LOC100046940	Mus musculus	similar to Ras negative regulator Rabex-5/Rin2; RAB guanine nucleotide exchange factor (GEF) 1
93736	AFF4	Mus musculus	AF4/FMR2 family, member 4
97761	SGSM2	Mus musculus	small G protein signaling modulator 2
13831	epc1	Mus musculus	enhancer of polycomb homolog 1 (Drosophila)
329002	Zfp236	Mus musculus	zinc finger protein 236
54403	SLC4A4	Mus musculus	solute carrier family 4 (anion exchanger), member 4
243743	PLXNA4	Mus musculus	plexin A4
78771	MCTP1	Mus musculus	multiple C2 domains, transmembrane 1
53414	bysl	Mus musculus	bystin-like
100038651	D130062J21Rik	Mus musculus	RIKEN cDNA D130062J21 gene
97212	HADHA	Mus musculus	hydroxyacyl-Coenzyme A dehydrogenase/3-ketoacyl-Coenzyme A thiolase/enoyl-Coenzyme A hydratase (trifunctional protein), alpha subunit
105504	exoc5	Mus musculus	exocyst complex component 5
20843	STAG2	Mus musculus	stromal antigen 2
13690	EIF4G2	Mus musculus	eukaryotic translation initiation factor 4, gamma 2
239667	DIP2B	Mus musculus	DIP2 disco-interacting protein 2 homolog B (Drosophila)
71566	9030425E11Rik	Mus musculus	RIKEN cDNA 9030425E11 gene
28135	CEP63	Mus musculus	centrosomal protein 63
cluster 2
66989	KCTD20	Mus musculus	potassium channel tetramerisation domain containing 20; predicted gene 8280
66989	Gm8280	Mus musculus	potassium channel tetramerisation domain containing 20; predicted gene 8280
56195	ptbp2	Mus musculus	polypyrimidine tract binding protein 2
74362	SPAG17	Mus musculus	sperm associated antigen 17
66881	PCYOX1	Mus musculus	prenylcysteine oxidase 1
54399	BET1L	Mus musculus	blocked early in transport 1 homolog (S. cerevisiae)-like
20438	Siah1b	Mus musculus	seven in absentia 1B
268449	LOC100046821	Mus musculus	predicted gene 3174; predicted gene 8112; predicted gene 8158; ribosomal protein L23a; predicted gene 5384; predicted gene 8264; predicted gene 6233; similar to 60S ribosomal protein L23a; predicted gene 7413; predicted gene 5351; predicted gene 6177; similar to ribosomal protein L23a; predicted gene 7065; predicted gene 7755; predicted gene 10335; predicted gene 8137; predicted gene 3362; predic…
268449	Gm8137	Mus musculus	predicted gene 3174; predicted gene 8112; predicted gene 8158; ribosomal protein L23a; predicted gene 5384; predicted gene 8264; predicted gene 6233; similar to 60S ribosomal protein L23a; predicted gene 7413; predicted gene 5351; predicted gene 6177; similar to ribosomal protein L23a; predicted gene 7065; predicted gene 7755; predicted gene 10335; predicted gene 8137; predicted gene 3362; predic…
268449	Gm5384	Mus musculus	predicted gene 3174; predicted gene 8112; predicted gene 8158; ribosomal protein L23a; predicted gene 5384; predicted gene 8264; predicted gene 6233; similar to 60S ribosomal protein L23a; predicted gene 7413; predicted gene 5351; predicted gene 6177; similar to ribosomal protein L23a; predicted gene 7065; predicted gene 7755; predicted gene 10335; predicted gene 8137; predicted gene 3362; predic…
268449	Gm3362	Mus musculus	predicted gene 3174; predicted gene 8112; predicted gene 8158; ribosomal protein L23a; predicted gene 5384; predicted gene 8264; predicted gene 6233; similar to 60S ribosomal protein L23a; predicted gene 7413; predicted gene 5351; predicted gene 6177; similar to ribosomal protein L23a; predicted gene 7065; predicted gene 7755; predicted gene 10335; predicted gene 8137; predicted gene 3362; predic…
268449	LOC677025	Mus musculus	predicted gene 3174; predicted gene 8112; predicted gene 8158; ribosomal protein L23a; predicted gene 5384; predicted gene 8264; predicted gene 6233; similar to 60S ribosomal protein L23a; predicted gene 7413; predicted gene 5351; predicted gene 6177; similar to ribosomal protein L23a; predicted gene 7065; predicted gene 7755; predicted gene 10335; predicted gene 8137; predicted gene 3362; predic…
268449	Gm8158	Mus musculus	predicted gene 3174; predicted gene 8112; predicted gene 8158; ribosomal protein L23a; predicted gene 5384; predicted gene 8264; predicted gene 6233; similar to 60S ribosomal protein L23a; predicted gene 7413; predicted gene 5351; predicted gene 6177; similar to ribosomal protein L23a; predicted gene 7065; predicted gene 7755; predicted gene 10335; predicted gene 8137; predicted gene 3362; predic…
268449	Gm10335	Mus musculus	predicted gene 3174; predicted gene 8112; predicted gene 8158; ribosomal protein L23a; predicted gene 5384; predicted gene 8264; predicted gene 6233; similar to 60S ribosomal protein L23a; predicted gene 7413; predicted gene 5351; predicted gene 6177; similar to ribosomal protein L23a; predicted gene 7065; predicted gene 7755; predicted gene 10335; predicted gene 8137; predicted gene 3362; predic…
268449	Gm6118	Mus musculus	predicted gene 3174; predicted gene 8112; predicted gene 8158; ribosomal protein L23a; predicted gene 5384; predicted gene 8264; predicted gene 6233; similar to 60S ribosomal protein L23a; predicted gene 7413; predicted gene 5351; predicted gene 6177; similar to ribosomal protein L23a; predicted gene 7065; predicted gene 7755; predicted gene 10335; predicted gene 8137; predicted gene 3362; predic…
268449	Gm6233	Mus musculus	predicted gene 3174; predicted gene 8112; predicted gene 8158; ribosomal protein L23a; predicted gene 5384; predicted gene 8264; predicted gene 6233; similar to 60S ribosomal protein L23a; predicted gene 7413; predicted gene 5351; predicted gene 6177; similar to ribosomal protein L23a; predicted gene 7065; predicted gene 7755; predicted gene 10335; predicted gene 8137; predicted gene 3362; predic…
268449	Gm10132	Mus musculus	predicted gene 3174; predicted gene 8112; predicted gene 8158; ribosomal protein L23a; predicted gene 5384; predicted gene 8264; predicted gene 6233; similar to 60S ribosomal protein L23a; predicted gene 7413; predicted gene 5351; predicted gene 6177; similar to ribosomal protein L23a; predicted gene 7065; predicted gene 7755; predicted gene 10335; predicted gene 8137; predicted gene 3362; predic…
268449	Gm6177	Mus musculus	predicted gene 3174; predicted gene 8112; predicted gene 8158; ribosomal protein L23a; predicted gene 5384; predicted gene 8264; predicted gene 6233; similar to 60S ribosomal protein L23a; predicted gene 7413; predicted gene 5351; predicted gene 6177; similar to ribosomal protein L23a; predicted gene 7065; predicted gene 7755; predicted gene 10335; predicted gene 8137; predicted gene 3362; predic…
268449	Gm8112	Mus musculus	predicted gene 3174; predicted gene 8112; predicted gene 8158; ribosomal protein L23a; predicted gene 5384; predicted gene 8264; predicted gene 6233; similar to 60S ribosomal protein L23a; predicted gene 7413; predicted gene 5351; predicted gene 6177; similar to ribosomal protein L23a; predicted gene 7065; predicted gene 7755; predicted gene 10335; predicted gene 8137; predicted gene 3362; predic…
268449	Gm3174	Mus musculus	predicted gene 3174; predicted gene 8112; predicted gene 8158; ribosomal protein L23a; predicted gene 5384; predicted gene 8264; predicted gene 6233; similar to 60S ribosomal protein L23a; predicted gene 7413; predicted gene 5351; predicted gene 6177; similar to ribosomal protein L23a; predicted gene 7065; predicted gene 7755; predicted gene 10335; predicted gene 8137; predicted gene 3362; predic…
268449	Gm7413	Mus musculus	predicted gene 3174; predicted gene 8112; predicted gene 8158; ribosomal protein L23a; predicted gene 5384; predicted gene 8264; predicted gene 6233; similar to 60S ribosomal protein L23a; predicted gene 7413; predicted gene 5351; predicted gene 6177; similar to ribosomal protein L23a; predicted gene 7065; predicted gene 7755; predicted gene 10335; predicted gene 8137; predicted gene 3362; predic…
268449	Gm5351	Mus musculus	predicted gene 3174; predicted gene 8112; predicted gene 8158; ribosomal protein L23a; predicted gene 5384; predicted gene 8264; predicted gene 6233; similar to 60S ribosomal protein L23a; predicted gene 7413; predicted gene 5351; predicted gene 6177; similar to ribosomal protein L23a; predicted gene 7065; predicted gene 7755; predicted gene 10335; predicted gene 8137; predicted gene 3362; predic…
268449	Gm7065	Mus musculus	predicted gene 3174; predicted gene 8112; predicted gene 8158; ribosomal protein L23a; predicted gene 5384; predicted gene 8264; predicted gene 6233; similar to 60S ribosomal protein L23a; predicted gene 7413; predicted gene 5351; predicted gene 6177; similar to ribosomal protein L23a; predicted gene 7065; predicted gene 7755; predicted gene 10335; predicted gene 8137; predicted gene 3362; predic…
268449	Gm7755	Mus musculus	predicted gene 3174; predicted gene 8112; predicted gene 8158; ribosomal protein L23a; predicted gene 5384; predicted gene 8264; predicted gene 6233; similar to 60S ribosomal protein L23a; predicted gene 7413; predicted gene 5351; predicted gene 6177; similar to ribosomal protein L23a; predicted gene 7065; predicted gene 7755; predicted gene 10335; predicted gene 8137; predicted gene 3362; predic…
268449	Gm8264	Mus musculus	predicted gene 3174; predicted gene 8112; predicted gene 8158; ribosomal protein L23a; predicted gene 5384; predicted gene 8264; predicted gene 6233; similar to 60S ribosomal protein L23a; predicted gene 7413; predicted gene 5351; predicted gene 6177; similar to ribosomal protein L23a; predicted gene 7065; predicted gene 7755; predicted gene 10335; predicted gene 8137; predicted gene 3362; predic…
268449	Rpl23a	Mus musculus	predicted gene 3174; predicted gene 8112; predicted gene 8158; ribosomal protein L23a; predicted gene 5384; predicted gene 8264; predicted gene 6233; similar to 60S ribosomal protein L23a; predicted gene 7413; predicted gene 5351; predicted gene 6177; similar to ribosomal protein L23a; predicted gene 7065; predicted gene 7755; predicted gene 10335; predicted gene 8137; predicted gene 3362; predic…
55946	LOC636327	Mus musculus	adaptor-related protein complex 3, mu 1 subunit; similar to Adapter-related protein complex 3 mu 1 subunit (Mu-adaptin 3A) (AP-3 adapter complex mu3A subunit)
55946	AP3M1	Mus musculus	adaptor-related protein complex 3, mu 1 subunit; similar to Adapter-related protein complex 3 mu 1 subunit (Mu-adaptin 3A) (AP-3 adapter complex mu3A subunit)
26901	Deb1	Mus musculus	differentially expressed in B16F10 1
18015	NF1	Mus musculus	neurofibromatosis 1
11733	ank1	Mus musculus	ankyrin 1, erythroid; hypothetical protein LOC100046690
11733	LOC100046690	Mus musculus	ankyrin 1, erythroid; hypothetical protein LOC100046690
93719	Ear6	Mus musculus	similar to ribonuclease 7; eosinophil-associated, ribonuclease A family, member 7; eosinophil-associated, ribonuclease A family, member 6
93719	Ear7	Mus musculus	similar to ribonuclease 7; eosinophil-associated, ribonuclease A family, member 7; eosinophil-associated, ribonuclease A family, member 6
93719	LOC100045616	Mus musculus	similar to ribonuclease 7; eosinophil-associated, ribonuclease A family, member 7; eosinophil-associated, ribonuclease A family, member 6
17281	Fyco1	Mus musculus	FYVE and coiled-coil domain containing 1
76857	SPOPL	Mus musculus	speckle-type POZ protein-like
106021	Topors	Mus musculus	topoisomerase I binding, arginine/serine-rich
54214	golga4	Mus musculus	golgi autoantigen, golgin subfamily a, 4
67026	THAP4	Mus musculus	THAP domain containing 4
67621	BEND5	Mus musculus	BEN domain containing 5
12653	CHGB	Mus musculus	chromogranin B
68097	Dynll2	Mus musculus	dynein light chain LC8-type 2
14870	LOC100046536	Mus musculus	glutathione S-transferase, pi 2; glutathione S-transferase, pi 1; similar to glutathione S-transferase pi class A; predicted gene 3934
14870	Gm3934	Mus musculus	glutathione S-transferase, pi 2; glutathione S-transferase, pi 1; similar to glutathione S-transferase pi class A; predicted gene 3934
14870	Gstp2	Mus musculus	glutathione S-transferase, pi 2; glutathione S-transferase, pi 1; similar to glutathione S-transferase pi class A; predicted gene 3934
14870	GSTP1	Mus musculus	glutathione S-transferase, pi 2; glutathione S-transferase, pi 1; similar to glutathione S-transferase pi class A; predicted gene 3934
192651	Zfp286	Mus musculus	zinc finger protein 286
18738	pitpna	Mus musculus	phosphatidylinositol transfer protein, alpha
231148	ABLIM2	Mus musculus	actin-binding LIM protein 2
74256	CYLD	Mus musculus	cylindromatosis (turban tumor syndrome)
101314	6720456B07Rik	Mus musculus	RIKEN cDNA 6720456B07 gene
239985	ARID1B	Mus musculus	AT rich interactive domain 1B (SWI-like)
382427	BEST3	Mus musculus	bestrophin 3
224938	pja2	Mus musculus	praja 2, RING-H2 motif containing
232875	ZSCAN18	Mus musculus	zinc finger and SCAN domain containing 18
56491	vapB	Mus musculus	vesicle-associated membrane protein, associated protein B and C
18536	pcm1	Mus musculus	pericentriolar material 1
70560	WARS2	Mus musculus	tryptophanyl tRNA synthetase 2 (mitochondrial)
73024	2900064A13Rik	Mus musculus	RIKEN cDNA 2900064A13 gene
223272	ITGBL1	Mus musculus	integrin, beta-like 1
331392	Gm5124	Mus musculus	predicted gene 5124
99061	RALY	Mus musculus	RIKEN cDNA C130057N11 gene; hnRNP-associated with lethal yellow
99061	C130057N11Rik	Mus musculus	RIKEN cDNA C130057N11 gene; hnRNP-associated with lethal yellow
320782	TMEM154	Mus musculus	transmembrane protein 154
16924	Lnx1	Mus musculus	ligand of numb-protein X 1
17151	Ccndbp1	Mus musculus	cyclin D-type binding-protein 1
76608	hectd3	Mus musculus	HECT domain containing 3
66255	HSBP1L1	Mus musculus	RIKEN cDNA 1810005K13 gene
74103	Nebl	Mus musculus	nebulette
50873	park2	Mus musculus	Parkinson disease (autosomal recessive, juvenile) 2, parkin
54473	tollip	Mus musculus	toll interacting protein
106042	PRICKLE1	Mus musculus	prickle like 1 (Drosophila)
208846	DAAM1	Mus musculus	dishevelled associated activator of morphogenesis 1
73910	arhgap18	Mus musculus	Rho GTPase activating protein 18
53873	Ear6	Mus musculus	similar to ribonuclease 7; eosinophil-associated, ribonuclease A family, member 7; eosinophil-associated, ribonuclease A family, member 6
53873	Ear7	Mus musculus	similar to ribonuclease 7; eosinophil-associated, ribonuclease A family, member 7; eosinophil-associated, ribonuclease A family, member 6
53873	LOC100045616	Mus musculus	similar to ribonuclease 7; eosinophil-associated, ribonuclease A family, member 7; eosinophil-associated, ribonuclease A family, member 6
98766	ubac1	Mus musculus	ubiquitin associated domain containing 1
26875	LOC100044163	Mus musculus	piccolo (presynaptic cytomatrix protein); hypothetical protein LOC100044163
26875	PCLO	Mus musculus	piccolo (presynaptic cytomatrix protein); hypothetical protein LOC100044163
66391	2310061J03Rik	Mus musculus	RIKEN cDNA 2310061J03 gene
57376	Gm4811	Mus musculus	similar to SWI/SNF related, matrix associated, actin dependent regulator of chromatin, subfamily e, member 1; predicted gene 1815; predicted gene 8494; SWI/SNF related, matrix associated, actin dependent regulator of chromatin, subfamily e, member 1; predicted gene 4811
57376	Smarce1	Mus musculus	similar to SWI/SNF related, matrix associated, actin dependent regulator of chromatin, subfamily e, member 1; predicted gene 1815; predicted gene 8494; SWI/SNF related, matrix associated, actin dependent regulator of chromatin, subfamily e, member 1; predicted gene 4811
57376	LOC631204	Mus musculus	similar to SWI/SNF related, matrix associated, actin dependent regulator of chromatin, subfamily e, member 1; predicted gene 1815; predicted gene 8494; SWI/SNF related, matrix associated, actin dependent regulator of chromatin, subfamily e, member 1; predicted gene 4811
57376	Gm1815	Mus musculus	similar to SWI/SNF related, matrix associated, actin dependent regulator of chromatin, subfamily e, member 1; predicted gene 1815; predicted gene 8494; SWI/SNF related, matrix associated, actin dependent regulator of chromatin, subfamily e, member 1; predicted gene 4811
57376	Gm8494	Mus musculus	similar to SWI/SNF related, matrix associated, actin dependent regulator of chromatin, subfamily e, member 1; predicted gene 1815; predicted gene 8494; SWI/SNF related, matrix associated, actin dependent regulator of chromatin, subfamily e, member 1; predicted gene 4811
15499	hsf1	Mus musculus	heat shock factor 1
319655	podxl2	Mus musculus	podocalyxin-like 2
233833	TNRC6A	Mus musculus	trinucleotide repeat containing 6a
114893	LOC100046841	Mus musculus	similar to RP42; DCN1, defective in cullin neddylation 1, domain containing 1 (S. cerevisiae)
114893	DCUN1D1	Mus musculus	similar to RP42; DCN1, defective in cullin neddylation 1, domain containing 1 (S. cerevisiae)
74585	sppl3	Mus musculus	signal peptide peptidase 3
18004	nek1	Mus musculus	NIMA (never in mitosis gene a)-related expressed kinase 1
67857	PPP6C	Mus musculus	protein phosphatase 6, catalytic subunit
116701	LOC100046239	Mus musculus	fibroblast growth factor receptor-like 1; similar to fibroblast growth factor receptor 5 beta
116701	Fgfrl1	Mus musculus	fibroblast growth factor receptor-like 1; similar to fibroblast growth factor receptor 5 beta
77446	HEG1	Mus musculus	HEG homolog 1 (zebrafish)
56214	SCAMP4	Mus musculus	secretory carrier membrane protein 4
66799	UBE2W	Mus musculus	ubiquitin-conjugating enzyme E2W (putative)
15414	HOXB6	Mus musculus	homeo box B6
628596	Gm5265	Mus musculus	predicted gene 5265; similar to suppressor of initiator codon mutations, related sequence 1; predicted gene 4017; predicted gene 6913; predicted gene 7688; predicted gene 6535; predicted gene 6900; predicted gene 5471; predicted gene 7845; predicted gene 5450; predicted gene 6155; predicted gene 7253; predicted gene 10713; similar to translation initiation factor SUI1; predicted gene 6428; simila…
628596	Gm7688	Mus musculus	predicted gene 5265; similar to suppressor of initiator codon mutations, related sequence 1; predicted gene 4017; predicted gene 6913; predicted gene 7688; predicted gene 6535; predicted gene 6900; predicted gene 5471; predicted gene 7845; predicted gene 5450; predicted gene 6155; predicted gene 7253; predicted gene 10713; similar to translation initiation factor SUI1; predicted gene 6428; simila…
628596	Gm16378	Mus musculus	predicted gene 5265; similar to suppressor of initiator codon mutations, related sequence 1; predicted gene 4017; predicted gene 6913; predicted gene 7688; predicted gene 6535; predicted gene 6900; predicted gene 5471; predicted gene 7845; predicted gene 5450; predicted gene 6155; predicted gene 7253; predicted gene 10713; similar to translation initiation factor SUI1; predicted gene 6428; simila…
628596	Gm5471	Mus musculus	predicted gene 5265; similar to suppressor of initiator codon mutations, related sequence 1; predicted gene 4017; predicted gene 6913; predicted gene 7688; predicted gene 6535; predicted gene 6900; predicted gene 5471; predicted gene 7845; predicted gene 5450; predicted gene 6155; predicted gene 7253; predicted gene 10713; similar to translation initiation factor SUI1; predicted gene 6428; simila…
628596	Eif1	Mus musculus	predicted gene 5265; similar to suppressor of initiator codon mutations, related sequence 1; predicted gene 4017; predicted gene 6913; predicted gene 7688; predicted gene 6535; predicted gene 6900; predicted gene 5471; predicted gene 7845; predicted gene 5450; predicted gene 6155; predicted gene 7253; predicted gene 10713; similar to translation initiation factor SUI1; predicted gene 6428; simila…
628596	Gm6900	Mus musculus	predicted gene 5265; similar to suppressor of initiator codon mutations, related sequence 1; predicted gene 4017; predicted gene 6913; predicted gene 7688; predicted gene 6535; predicted gene 6900; predicted gene 5471; predicted gene 7845; predicted gene 5450; predicted gene 6155; predicted gene 7253; predicted gene 10713; similar to translation initiation factor SUI1; predicted gene 6428; simila…
628596	Gm6913	Mus musculus	predicted gene 5265; similar to suppressor of initiator codon mutations, related sequence 1; predicted gene 4017; predicted gene 6913; predicted gene 7688; predicted gene 6535; predicted gene 6900; predicted gene 5471; predicted gene 7845; predicted gene 5450; predicted gene 6155; predicted gene 7253; predicted gene 10713; similar to translation initiation factor SUI1; predicted gene 6428; simila…
628596	Gm6155	Mus musculus	predicted gene 5265; similar to suppressor of initiator codon mutations, related sequence 1; predicted gene 4017; predicted gene 6913; predicted gene 7688; predicted gene 6535; predicted gene 6900; predicted gene 5471; predicted gene 7845; predicted gene 5450; predicted gene 6155; predicted gene 7253; predicted gene 10713; similar to translation initiation factor SUI1; predicted gene 6428; simila…
628596	LOC631966	Mus musculus	predicted gene 5265; similar to suppressor of initiator codon mutations, related sequence 1; predicted gene 4017; predicted gene 6913; predicted gene 7688; predicted gene 6535; predicted gene 6900; predicted gene 5471; predicted gene 7845; predicted gene 5450; predicted gene 6155; predicted gene 7253; predicted gene 10713; similar to translation initiation factor SUI1; predicted gene 6428; simila…
628596	Gm5450	Mus musculus	predicted gene 5265; similar to suppressor of initiator codon mutations, related sequence 1; predicted gene 4017; predicted gene 6913; predicted gene 7688; predicted gene 6535; predicted gene 6900; predicted gene 5471; predicted gene 7845; predicted gene 5450; predicted gene 6155; predicted gene 7253; predicted gene 10713; similar to translation initiation factor SUI1; predicted gene 6428; simila…
628596	Gm6535	Mus musculus	predicted gene 5265; similar to suppressor of initiator codon mutations, related sequence 1; predicted gene 4017; predicted gene 6913; predicted gene 7688; predicted gene 6535; predicted gene 6900; predicted gene 5471; predicted gene 7845; predicted gene 5450; predicted gene 6155; predicted gene 7253; predicted gene 10713; similar to translation initiation factor SUI1; predicted gene 6428; simila…
628596	Gm7253	Mus musculus	predicted gene 5265; similar to suppressor of initiator codon mutations, related sequence 1; predicted gene 4017; predicted gene 6913; predicted gene 7688; predicted gene 6535; predicted gene 6900; predicted gene 5471; predicted gene 7845; predicted gene 5450; predicted gene 6155; predicted gene 7253; predicted gene 10713; similar to translation initiation factor SUI1; predicted gene 6428; simila…
628596	Gm7845	Mus musculus	predicted gene 5265; similar to suppressor of initiator codon mutations, related sequence 1; predicted gene 4017; predicted gene 6913; predicted gene 7688; predicted gene 6535; predicted gene 6900; predicted gene 5471; predicted gene 7845; predicted gene 5450; predicted gene 6155; predicted gene 7253; predicted gene 10713; similar to translation initiation factor SUI1; predicted gene 6428; simila…
628596	Gm10713	Mus musculus	predicted gene 5265; similar to suppressor of initiator codon mutations, related sequence 1; predicted gene 4017; predicted gene 6913; predicted gene 7688; predicted gene 6535; predicted gene 6900; predicted gene 5471; predicted gene 7845; predicted gene 5450; predicted gene 6155; predicted gene 7253; predicted gene 10713; similar to translation initiation factor SUI1; predicted gene 6428; simila…
628596	LOC631503	Mus musculus	predicted gene 5265; similar to suppressor of initiator codon mutations, related sequence 1; predicted gene 4017; predicted gene 6913; predicted gene 7688; predicted gene 6535; predicted gene 6900; predicted gene 5471; predicted gene 7845; predicted gene 5450; predicted gene 6155; predicted gene 7253; predicted gene 10713; similar to translation initiation factor SUI1; predicted gene 6428; simila…
628596	LOC100044131	Mus musculus	predicted gene 5265; similar to suppressor of initiator codon mutations, related sequence 1; predicted gene 4017; predicted gene 6913; predicted gene 7688; predicted gene 6535; predicted gene 6900; predicted gene 5471; predicted gene 7845; predicted gene 5450; predicted gene 6155; predicted gene 7253; predicted gene 10713; similar to translation initiation factor SUI1; predicted gene 6428; simila…
628596	Gm4017	Mus musculus	predicted gene 5265; similar to suppressor of initiator codon mutations, related sequence 1; predicted gene 4017; predicted gene 6913; predicted gene 7688; predicted gene 6535; predicted gene 6900; predicted gene 5471; predicted gene 7845; predicted gene 5450; predicted gene 6155; predicted gene 7253; predicted gene 10713; similar to translation initiation factor SUI1; predicted gene 6428; simila…
628596	Gm6428	Mus musculus	predicted gene 5265; similar to suppressor of initiator codon mutations, related sequence 1; predicted gene 4017; predicted gene 6913; predicted gene 7688; predicted gene 6535; predicted gene 6900; predicted gene 5471; predicted gene 7845; predicted gene 5450; predicted gene 6155; predicted gene 7253; predicted gene 10713; similar to translation initiation factor SUI1; predicted gene 6428; simila…
74186	CCDC3	Mus musculus	coiled-coil domain containing 3
69742	TM2D2	Mus musculus	TM2 domain containing 2
320265	Fam19a1	Mus musculus	family with sequence similarity 19, member A1
107589	MYLK	Mus musculus	myosin, light polypeptide kinase
66656	Gm11675	Mus musculus	predicted gene 11675; eukaryotic translation elongation factor 1 delta (guanine nucleotide exchange protein)
66656	EEF1D	Mus musculus	predicted gene 11675; eukaryotic translation elongation factor 1 delta (guanine nucleotide exchange protein)
69849	2010007H06Rik	Mus musculus	RIKEN cDNA 2010007H06 gene
192287	SLC25A36	Mus musculus	solute carrier family 25, member 36
76626	MSI2	Mus musculus	Musashi homolog 2 (Drosophila)
218194	PHACTR1	Mus musculus	phosphatase and actin regulator 1
13591	EBF1	Mus musculus	early B-cell factor 1
227399	ppip5k2	Mus musculus	histidine acid phosphatase domain containing 1
74413	tc2n	Mus musculus	tandem C2 domains, nuclear
54353	skap2	Mus musculus	src family associated phosphoprotein 2
14852	GSPT1	Mus musculus	G1 to S phase transition 1
16500	KCNB1	Mus musculus	potassium voltage gated channel, Shab-related subfamily, member 1
17131	SMAD7	Mus musculus	MAD homolog 7 (Drosophila)
19043	PPM1B	Mus musculus	similar to serine/threonine phosphatase; protein phosphatase 1B, magnesium dependent, beta isoform
19043	LOC100048520	Mus musculus	similar to serine/threonine phosphatase; protein phosphatase 1B, magnesium dependent, beta isoform
18673	1700071K01Rik	Mus musculus	prohibitin; predicted gene 4773; RIKEN cDNA 1700071K01 gene
18673	Gm4773	Mus musculus	prohibitin; predicted gene 4773; RIKEN cDNA 1700071K01 gene
18673	Phb	Mus musculus	prohibitin; predicted gene 4773; RIKEN cDNA 1700071K01 gene
29812	NDRG3	Mus musculus	N-myc downstream regulated gene 3
142687	Asb14	Mus musculus	ankyrin repeat and SOCS box-containing 14
18260	Ocln	Mus musculus	occludin
228859	fitm2	Mus musculus	fat storage-inducing transmembrane protein 2
74781	wipi2	Mus musculus	WD repeat domain, phosphoinositide interacting 2
227095	HIBCH	Mus musculus	3-hydroxyisobutyryl-Coenzyme A hydrolase
208777	SNED1	Mus musculus	sushi, nidogen and EGF-like domains 1
59046	ARPP19	Mus musculus	cAMP-regulated phosphoprotein 19
18606	ENPP2	Mus musculus	ectonucleotide pyrophosphatase/phosphodiesterase 2
242466	Zfp462	Mus musculus	zinc finger protein 462
74013	Rftn2	Mus musculus	raftlin family member 2
192197	BCAS3	Mus musculus	breast carcinoma amplified sequence 3
21331	T2	Mus musculus	brachyury 2
407823	Baz2b	Mus musculus	bromodomain adjacent to zinc finger domain, 2B
22033	TRAF5	Mus musculus	TNF receptor-associated factor 5
22210	ube2b	Mus musculus	ubiquitin-conjugating enzyme E2B, RAD6 homology (S. cerevisiae)
67679	0710001D07Rik	Mus musculus	RIKEN cDNA 0710001D07 gene
319293	A530099J19Rik	Mus musculus	RIKEN cDNA A530099J19 gene
26931	PPP2R5C	Mus musculus	protein phosphatase 2, regulatory subunit B (B56), gamma isoform
16438	ITPR1	Mus musculus	inositol 1,4,5-triphosphate receptor 1
13482	DPP4	Mus musculus	dipeptidylpeptidase 4
19646	RBBP4	Mus musculus	retinoblastoma binding protein 4
621603	1700055N04Rik	Mus musculus	aldehyde dehydrogenase 3 family, member B2; RIKEN cDNA 1700055N04 gene
621603	ALDH3B2	Mus musculus	aldehyde dehydrogenase 3 family, member B2; RIKEN cDNA 1700055N04 gene
67074	MON2	Mus musculus	MON2 homolog (yeast)
12167	Bmpr1b	Mus musculus	bone morphogenetic protein receptor, type 1B
20402	ZFP106	Mus musculus	zinc finger protein 106
329831	Fam166b	Mus musculus	family with sequence similarity 166, member B
101757	AU020206	Mus musculus	expressed sequence AU020206
12411	Cbs	Mus musculus	cystathionine beta-synthase
66082	Gm1833	Mus musculus	predicted gene 1833; abhydrolase domain containing 6
66082	ABHD6	Mus musculus	predicted gene 1833; abhydrolase domain containing 6
229663	Gm5064	Mus musculus	predicted gene 5064; cold shock domain containing E1, RNA binding
229663	CSDE1	Mus musculus	predicted gene 5064; cold shock domain containing E1, RNA binding
50769	ATP8A2	Mus musculus	ATPase, aminophospholipid transporter-like, class I, type 8A, member 2
72068	CNOT2	Mus musculus	CCR4-NOT transcription complex, subunit 2
213435	LOC100047435	Mus musculus	similar to myosin light chain kinase; myosin light chain kinase 3
213435	MYLK3	Mus musculus	similar to myosin light chain kinase; myosin light chain kinase 3
216965	Taok1	Mus musculus	TAO kinase 1
72254	1700030K09Rik	Mus musculus	RIKEN cDNA 1700030K09 gene
74287	KCMF1	Mus musculus	potassium channel modulatory factor 1
94187	Zfp423	Mus musculus	zinc finger protein 423; similar to mKIAA0760 protein
94187	LOC100046333	Mus musculus	zinc finger protein 423; similar to mKIAA0760 protein
75863	CLEC4G	Mus musculus	C-type lectin domain family 4, member g
58243	NAP1L5	Mus musculus	nucleosome assembly protein 1-like 5
54375	AZIN1	Mus musculus	antizyme inhibitor 1
12931	CRLF1	Mus musculus	cytokine receptor-like factor 1
55978	IFT20	Mus musculus	intraflagellar transport 20 homolog (Chlamydomonas)
11370	ACADVL	Mus musculus	acyl-Coenzyme A dehydrogenase, very long chain
216154	Med16	Mus musculus	mediator complex subunit 16
20719	Serpinb6a	Mus musculus	serine (or cysteine) peptidase inhibitor, clade B, member 6a
23945	MGLL	Mus musculus	monoglyceride lipase
72723	Zfp74	Mus musculus	zinc finger protein 74; hypothetical protein LOC100044255
72723	LOC100044255	Mus musculus	zinc finger protein 74; hypothetical protein LOC100044255
241113	PRKAG3	Mus musculus	protein kinase, AMP-activated, gamma 3 non-catatlytic subunit
381511	Pdp1	Mus musculus	protein phosphatase 2C, magnesium dependent, catalytic subunit
19062	inpp5k	Mus musculus	inositol polyphosphate 5-phosphatase K
225896	Ubxn1	Mus musculus	UBX domain protein 1
69183	C1QTNF2	Mus musculus	C1q and tumor necrosis factor related protein 2
67131	Acbd4	Mus musculus	acyl-Coenzyme A binding domain containing 4
19893	SRPX	Mus musculus	sushi-repeat-containing protein; retinitis pigmentosa GTPase regulator
19893	RPGR	Mus musculus	sushi-repeat-containing protein; retinitis pigmentosa GTPase regulator
20423	shh	Mus musculus	sonic hedgehog
353170	Gm8258	Mus musculus	predicted gene 8258; similar to factor inhibiting activating transcription factor 4 (ATF4)-mediated transcription; RIKEN cDNA 4932441K18 gene
353170	4932441K18Rik	Mus musculus	predicted gene 8258; similar to factor inhibiting activating transcription factor 4 (ATF4)-mediated transcription; RIKEN cDNA 4932441K18 gene
353170	LOC630671	Mus musculus	predicted gene 8258; similar to factor inhibiting activating transcription factor 4 (ATF4)-mediated transcription; RIKEN cDNA 4932441K18 gene
269209	STK36	Mus musculus	serine/threonine kinase 36 (fused homolog, Drosophila)
71711	MUS81	Mus musculus	MUS81 endonuclease homolog (yeast)
21750	TERF2	Mus musculus	telomeric repeat binding factor 2
108138	LOC100044170	Mus musculus	hypothetical protein LOC100044170; X-ray repair complementing defective repair in Chinese hamster cells 4
108138	Xrcc4	Mus musculus	hypothetical protein LOC100044170; X-ray repair complementing defective repair in Chinese hamster cells 4
319613	5730410E15Rik	Mus musculus	RIKEN cDNA 5730410E15 gene
320842	C230035I16Rik	Mus musculus	RIKEN cDNA C230035I16 gene
106529	1600014K23Rik	Mus musculus	predicted gene 4948; glycoprotein, synaptic 2; RIKEN cDNA 1600014K23 gene
106529	Tecr	Mus musculus	predicted gene 4948; glycoprotein, synaptic 2; RIKEN cDNA 1600014K23 gene
106529	Gm4948	Mus musculus	predicted gene 4948; glycoprotein, synaptic 2; RIKEN cDNA 1600014K23 gene
170737	znrf1	Mus musculus	zinc and ring finger 1
58235	pvrl1	Mus musculus	poliovirus receptor-related 1
93747	Echs1	Mus musculus	enoyl Coenzyme A hydratase, short chain, 1, mitochondrial
234365	Yjefn3	Mus musculus	YjeF N-terminal domain containing 3
67615	ube2r2	Mus musculus	ubiquitin-conjugating enzyme E2R 2
75678	IPPK	Mus musculus	inositol 1,3,4,5,6-pentakisphosphate 2-kinase
17082	IL1RL1	Mus musculus	interleukin 1 receptor-like 1
cluster 3
77097	TANC2	Mus musculus	tetratricopeptide repeat, ankyrin repeat and coiled-coil containing 2
70544	5730437N04Rik	Mus musculus	RIKEN cDNA 5730437N04 gene
75869	ARL5B	Mus musculus	ADP-ribosylation factor-like 5B
268595	D430019H16Rik	Mus musculus	RIKEN cDNA D430019H16 gene
286940	FLNB	Mus musculus	filamin, beta
12747	clk1	Mus musculus	CDC-like kinase 1
18970	polB	Mus musculus	polymerase (DNA directed), beta
16600	Klf4	Mus musculus	Kruppel-like factor 4 (gut)
67260	LASS4	Mus musculus	LAG1 homolog, ceramide synthase 4
76972	2810008D09Rik	Mus musculus	RIKEN cDNA 2810008D09 gene
102153	C230098O21Rik	Mus musculus	RIKEN cDNA C230098O21 gene
12696	Cirbp	Mus musculus	cold inducible RNA binding protein
75646	RAI14	Mus musculus	retinoic acid induced 14
73121	fam101a	Mus musculus	family with sequence similarity 101, member A
20658	SON	Mus musculus	Son DNA binding protein
100662	D930016D06Rik	Mus musculus	RIKEN cDNA D930016D06 gene
252870	Usp7	Mus musculus	ubiquitin specific peptidase 7
16598	klf2	Mus musculus	Kruppel-like factor 2 (lung)
215113	Slc43a2	Mus musculus	solute carrier family 43, member 2
80911	Acox3	Mus musculus	acyl-Coenzyme A oxidase 3, pristanoyl
19822	Rnf4	Mus musculus	ring finger protein 4
71434	5530400B01Rik	Mus musculus	RIKEN cDNA 5530400B01 gene
18218	DUSP8	Mus musculus	dual specificity phosphatase 8
54367	Zfp326	Mus musculus	zinc finger protein 326
59013	Hnrnph1	Mus musculus	heterogeneous nuclear ribonucleoprotein H1
223989	LOC100045622	Mus musculus	hypothetical protein LOC100045622; RIKEN cDNA 4921513D23 gene
223989	4921513D23Rik	Mus musculus	hypothetical protein LOC100045622; RIKEN cDNA 4921513D23 gene
64898	LPIN2	Mus musculus	lipin 2
234686	fhod1	Mus musculus	formin homology 2 domain containing 1
19714	REV3L	Mus musculus	REV3-like, catalytic subunit of DNA polymerase zeta RAD54 like (S. cerevisiae)
227693	zer1	Mus musculus	zer-1 homolog (C. elegans)
12552	CDH11	Mus musculus	cadherin 11
14362	fzd1	Mus musculus	frizzled homolog 1 (Drosophila)
cluster 4
26905	Gm2223	Mus musculus	eukaryotic translation initiation factor 2, subunit 3, structural gene X-linked; similar to translation initiation factor eIF-2 gamma subunit; predicted gene 2223
26905	LOC100048746	Mus musculus	eukaryotic translation initiation factor 2, subunit 3, structural gene X-linked; similar to translation initiation factor eIF-2 gamma subunit; predicted gene 2223
26905	EIF2s3X	Mus musculus	eukaryotic translation initiation factor 2, subunit 3, structural gene X-linked; similar to translation initiation factor eIF-2 gamma subunit; predicted gene 2223
64296	ABHD8	Mus musculus	abhydrolase domain containing 8
13664	eIF1A	Mus musculus	eukaryotic translation initiation factor 1A
66882	BZW1	Mus musculus	predicted gene 11652; predicted gene 5191; basic leucine zipper and W2 domains 1
66882	Gm5191	Mus musculus	predicted gene 11652; predicted gene 5191; basic leucine zipper and W2 domains 1
66882	Gm11652	Mus musculus	predicted gene 11652; predicted gene 5191; basic leucine zipper and W2 domains 1
16952	ANXA1	Mus musculus	annexin A1
67824	NMRAL1	Mus musculus	NmrA-like family domain containing 1
70358	STEAP1	Mus musculus	six transmembrane epithelial antigen of the prostate 1
14026	EVL	Mus musculus	similar to Ena-VASP-like; Ena-vasodilator stimulated phosphoprotein
14026	LOC100047333	Mus musculus	similar to Ena-VASP-like; Ena-vasodilator stimulated phosphoprotein
64010	LOC100048168	Mus musculus	similar to WW45 protein; salvador homolog 1 (Drosophila)
64010	Sav1	Mus musculus	similar to WW45 protein; salvador homolog 1 (Drosophila)
22329	Vcam1	Mus musculus	vascular cell adhesion molecule 1
170755	SGK3	Mus musculus	serum/glucocorticoid regulated kinase 3
17386	MMP13	Mus musculus	matrix metallopeptidase 13
71223	GPR15	Mus musculus	G protein-coupled receptor 15
667335	Gm8579	Mus musculus	predicted gene, EG667335
20382	SFRS2	Mus musculus	splicing factor, arginine/serine-rich 2 (SC-35)
20810	SRM	Mus musculus	spermidine synthase
110651	Rps6ka3	Mus musculus	ribosomal protein S6 kinase polypeptide 3
83672	sytl3	Mus musculus	similar to Synaptotagmin-like 3; synaptotagmin-like 3
83672	LOC100045307	Mus musculus	similar to Synaptotagmin-like 3; synaptotagmin-like 3
243655	Klre1	Mus musculus	killer cell lectin-like receptor family E member 1
53893	NUDT5	Mus musculus	nudix (nucleoside diphosphate linked moiety X)-type motif 5
223601	FAM49B	Mus musculus	family with sequence similarity 49, member B
235442	RAB8B	Mus musculus	RAB8B, member RAS oncogene family
22688	Zfp26	Mus musculus	zinc finger protein 26
13349	DARC	Mus musculus	Duffy blood group, chemokine receptor
70789	Kynu	Mus musculus	kynureninase (L-kynurenine hydrolase)
212937	TIFAB	Mus musculus	TRAF-interacting protein with forkhead-associated domain, family member B
59014	rrs1	Mus musculus	predicted gene 5067; RRS1 ribosome biogenesis regulator homolog (S. cerevisiae)
59014	Gm5067	Mus musculus	predicted gene 5067; RRS1 ribosome biogenesis regulator homolog (S. cerevisiae)
56494	GOSR2	Mus musculus	golgi SNAP receptor complex member 2
67179	CCDC25	Mus musculus	coiled-coil domain containing 25
210973	KBTBD2	Mus musculus	kelch repeat and BTB (POZ) domain containing 2
66205	CD302	Mus musculus	CD302 antigen
50931	IL27RA	Mus musculus	interleukin 27 receptor, alpha
212898	dse	Mus musculus	dermatan sulfate epimerase
68219	NUDT21	Mus musculus	nudix (nucleoside diphosphate linked moiety X)-type motif 21
110960	Tars	Mus musculus	threonyl-tRNA synthetase
22791	Dnajc2	Mus musculus	DnaJ (Hsp40) homolog, subfamily C, member 2
67475	Ero1lb	Mus musculus	ERO1-like beta (S. cerevisiae)
414084	TNIP3	Mus musculus	TNFAIP3 interacting protein 3
18102	Nme1	Mus musculus	similar to Nucleoside diphosphate kinase A (NDK A) (NDP kinase A) (Tumor metastatic process-associated protein) (Metastasis inhibition factor NM23) (NDPK-A) (nm23-M1); non-metastatic cells 1, protein (NM23A) expressed in
18102	LOC100046344	Mus musculus	similar to Nucleoside diphosphate kinase A (NDK A) (NDP kinase A) (Tumor metastatic process-associated protein) (Metastasis inhibition factor NM23) (NDPK-A) (nm23-M1); non-metastatic cells 1, protein (NM23A) expressed in
14161	FGA	Mus musculus	fibrinogen alpha chain
338467	MORC3	Mus musculus	microrchidia 3
11843	ARF4	Mus musculus	ADP-ribosylation factor 4
67050	NKAP	Mus musculus	reproductive homeobox 3B; UPF3 regulator of nonsense transcripts homolog B (yeast); reproductive homeobox 1; NFKB activating protein
67050	Rhox3b	Mus musculus	reproductive homeobox 3B; UPF3 regulator of nonsense transcripts homolog B (yeast); reproductive homeobox 1; NFKB activating protein
67050	Rhox1	Mus musculus	reproductive homeobox 3B; UPF3 regulator of nonsense transcripts homolog B (yeast); reproductive homeobox 1; NFKB activating protein
67050	Upf3b	Mus musculus	reproductive homeobox 3B; UPF3 regulator of nonsense transcripts homolog B (yeast); reproductive homeobox 1; NFKB activating protein
27007	KLRK1	Mus musculus	killer cell lectin-like receptor subfamily K, member 1
18005	NEK2	Mus musculus	NIMA (never in mitosis gene a)-related expressed kinase 2
66997	PSMD12	Mus musculus	proteasome (prosome, macropain) 26S subunit, non-ATPase, 12
12042	BCL10	Mus musculus	B-cell leukemia/lymphoma 10; predicted gene 6141
12042	Gm6141	Mus musculus	B-cell leukemia/lymphoma 10; predicted gene 6141
20351	Sema4a	Mus musculus	sema domain, immunoglobulin domain (Ig), transmembrane domain (TM) and short cytoplasmic domain, (semaphorin) 4A
76905	LRG1	Mus musculus	leucine-rich alpha-2-glycoprotein 1
380836	MRS2	Mus musculus	MRS2 magnesium homeostasis factor homolog (S. cerevisiae)
51786	cpsf2	Mus musculus	cleavage and polyadenylation specific factor 2
76687	SPCS3	Mus musculus	signal peptidase complex subunit 3 homolog (S. cerevisiae)
13032	CTSC	Mus musculus	cathepsin C
16153	il10	Mus musculus	interleukin 10
16648	kpna3	Mus musculus	karyopherin (importin) alpha 3
78593	Nrip3	Mus musculus	nuclear receptor interacting protein 3
72123	2010109K11Rik	Mus musculus	RIKEN cDNA 2010109K11 gene
13813	EOMES	Mus musculus	eomesodermin homolog (Xenopus laevis)
74840	manf	Mus musculus	mesencephalic astrocyte-derived neurotrophic factor
192198	LRRC4	Mus musculus	leucine rich repeat containing 4
66249	pno1	Mus musculus	partner of NOB1 homolog (S. cerevisiae)
67776	vwa5a	Mus musculus	von Willebrand factor A domain containing 5A
19255	PTPN2	Mus musculus	protein tyrosine phosphatase, non-receptor type 2
72828	UBASH3B	Mus musculus	ubiquitin associated and SH3 domain containing, B
234199	FGL1	Mus musculus	fibrinogen-like protein 1
75758	9130401M01Rik	Mus musculus	RIKEN cDNA 9130401M01 gene
19826	Gm9825	Mus musculus	hypothetical protein LOC100044797; ribonucleic acid binding protein S1; predicted gene 9825
19826	RnpS1	Mus musculus	hypothetical protein LOC100044797; ribonucleic acid binding protein S1; predicted gene 9825
19826	LOC100044797	Mus musculus	hypothetical protein LOC100044797; ribonucleic acid binding protein S1; predicted gene 9825
21917	TMPO	Mus musculus	thymopoietin
13486	DR1	Mus musculus	down-regulator of transcription 1
67967	pold3	Mus musculus	polymerase (DNA-directed), delta 3, accessory subunit
381714	4930572O03Rik	Mus musculus	spermatogenesis associated glutamate (E)-rich protein 4e; spermatogenesis associated glutamate (E)-rich protein 4c; predicted gene 9758; RIKEN cDNA 4930572O03 gene
381714	Speer4c	Mus musculus	spermatogenesis associated glutamate (E)-rich protein 4e; spermatogenesis associated glutamate (E)-rich protein 4c; predicted gene 9758; RIKEN cDNA 4930572O03 gene
381714	Speer4e	Mus musculus	spermatogenesis associated glutamate (E)-rich protein 4e; spermatogenesis associated glutamate (E)-rich protein 4c; predicted gene 9758; RIKEN cDNA 4930572O03 gene
381714	Gm9758	Mus musculus	spermatogenesis associated glutamate (E)-rich protein 4e; spermatogenesis associated glutamate (E)-rich protein 4c; predicted gene 9758; RIKEN cDNA 4930572O03 gene
75657	Speer4a	Mus musculus	hypothetical protein LOC100046568; predicted gene 1979; predicted gene 10220; spermatogenesis associated glutamate (E)-rich protein 4d; predicted gene 7347; similar to RIKEN cDNA 5031410I06; RIKEN cDNA 5031410I06 gene; predicted gene 5862; predicted gene 7361; spermatogenesis associated glutamate (E)-rich protein 4a
75657	LOC633720	Mus musculus	hypothetical protein LOC100046568; predicted gene 1979; predicted gene 10220; spermatogenesis associated glutamate (E)-rich protein 4d; predicted gene 7347; similar to RIKEN cDNA 5031410I06; RIKEN cDNA 5031410I06 gene; predicted gene 5862; predicted gene 7361; spermatogenesis associated glutamate (E)-rich protein 4a
75657	Speer4d	Mus musculus	hypothetical protein LOC100046568; predicted gene 1979; predicted gene 10220; spermatogenesis associated glutamate (E)-rich protein 4d; predicted gene 7347; similar to RIKEN cDNA 5031410I06; RIKEN cDNA 5031410I06 gene; predicted gene 5862; predicted gene 7361; spermatogenesis associated glutamate (E)-rich protein 4a
75657	Gm10220	Mus musculus	hypothetical protein LOC100046568; predicted gene 1979; predicted gene 10220; spermatogenesis associated glutamate (E)-rich protein 4d; predicted gene 7347; similar to RIKEN cDNA 5031410I06; RIKEN cDNA 5031410I06 gene; predicted gene 5862; predicted gene 7361; spermatogenesis associated glutamate (E)-rich protein 4a
75657	5031410I06Rik	Mus musculus	hypothetical protein LOC100046568; predicted gene 1979; predicted gene 10220; spermatogenesis associated glutamate (E)-rich protein 4d; predicted gene 7347; similar to RIKEN cDNA 5031410I06; RIKEN cDNA 5031410I06 gene; predicted gene 5862; predicted gene 7361; spermatogenesis associated glutamate (E)-rich protein 4a
75657	LOC100046568	Mus musculus	hypothetical protein LOC100046568; predicted gene 1979; predicted gene 10220; spermatogenesis associated glutamate (E)-rich protein 4d; predicted gene 7347; similar to RIKEN cDNA 5031410I06; RIKEN cDNA 5031410I06 gene; predicted gene 5862; predicted gene 7361; spermatogenesis associated glutamate (E)-rich protein 4a
75657	Gm7347	Mus musculus	hypothetical protein LOC100046568; predicted gene 1979; predicted gene 10220; spermatogenesis associated glutamate (E)-rich protein 4d; predicted gene 7347; similar to RIKEN cDNA 5031410I06; RIKEN cDNA 5031410I06 gene; predicted gene 5862; predicted gene 7361; spermatogenesis associated glutamate (E)-rich protein 4a
75657	Gm1979	Mus musculus	hypothetical protein LOC100046568; predicted gene 1979; predicted gene 10220; spermatogenesis associated glutamate (E)-rich protein 4d; predicted gene 7347; similar to RIKEN cDNA 5031410I06; RIKEN cDNA 5031410I06 gene; predicted gene 5862; predicted gene 7361; spermatogenesis associated glutamate (E)-rich protein 4a
75657	Gm7361	Mus musculus	hypothetical protein LOC100046568; predicted gene 1979; predicted gene 10220; spermatogenesis associated glutamate (E)-rich protein 4d; predicted gene 7347; similar to RIKEN cDNA 5031410I06; RIKEN cDNA 5031410I06 gene; predicted gene 5862; predicted gene 7361; spermatogenesis associated glutamate (E)-rich protein 4a
75657	Gm5862	Mus musculus	hypothetical protein LOC100046568; predicted gene 1979; predicted gene 10220; spermatogenesis associated glutamate (E)-rich protein 4d; predicted gene 7347; similar to RIKEN cDNA 5031410I06; RIKEN cDNA 5031410I06 gene; predicted gene 5862; predicted gene 7361; spermatogenesis associated glutamate (E)-rich protein 4a
14345	FUT4	Mus musculus	fucosyltransferase 4
23881	G3BP2	Mus musculus	GTPase activating protein (SH3 domain) binding protein 2
215280	WIPF1	Mus musculus	WAS/WASL interacting protein family, member 1
223433	Fam105a	Mus musculus	family with sequence similarity 105, member A
212772	2700007P21Rik	Mus musculus	RIKEN cDNA 2700007P21 gene
100037258	DNAJC3	Mus musculus	DnaJ (Hsp40) homolog, subfamily C, member 3
66356	2310008H09Rik	Mus musculus	RIKEN cDNA 2310008H09 gene
26442	psma5	Mus musculus	proteasome (prosome, macropain) subunit, alpha type 5
67239	RPF2	Mus musculus	brix domain containing 1
241447	LASS6	Mus musculus	LAG1 homolog, ceramide synthase 6
20723	SERPINB9	Mus musculus	serine (or cysteine) peptidase inhibitor, clade B, member 9
72776	Sass6	Mus musculus	spindle assembly 6 homolog (C. elegans)
53312	Nub1	Mus musculus	negative regulator of ubiquitin-like proteins 1
60507	Qtrt1	Mus musculus	queuine tRNA-ribosyltransferase 1
14113	LOC100044829	Mus musculus	similar to Fibrillarin; fibrillarin
14113	FBL	Mus musculus	similar to Fibrillarin; fibrillarin
28185	TOMM70A	Mus musculus	translocase of outer mitochondrial membrane 70 homolog A (yeast)
57784	BIN3	Mus musculus	bridging integrator 3
21453	TCOF1	Mus musculus	Treacher Collins Franceschetti syndrome 1, homolog
227960	Gca	Mus musculus	grancalcin
20224	sar1a	Mus musculus	SAR1 gene homolog A (S. cerevisiae)
56075	PDSS1	Mus musculus	prenyl (solanesyl) diphosphate synthase, subunit 1
15982	ifrd1	Mus musculus	interferon-related developmental regulator 1
73834	ATP6V1D	Mus musculus	ATPase, H+ transporting, lysosomal V1 subunit D
24128	XRN2	Mus musculus	5'-3' exoribonuclease 2
12630	Cfi	Mus musculus	complement component factor i
16416	ITGB3	Mus musculus	integrin beta 3
56526	Sept6	Mus musculus	septin 6
66362	Exosc3	Mus musculus	exosome component 3
11783	Apaf1	Mus musculus	apoptotic peptidase activating factor 1
80898	ERAP1	Mus musculus	endoplasmic reticulum aminopeptidase 1
15368	hmox1	Mus musculus	heme oxygenase (decycling) 1
71853	pdia6	Mus musculus	similar to Protein disulfide isomerase associated 6; protein disulfide isomerase associated 6
71853	LOC100046302	Mus musculus	similar to Protein disulfide isomerase associated 6; protein disulfide isomerase associated 6
114584	CLIC1	Mus musculus	chloride intracellular channel 1
cluster 5
16370	IRS4	Mus musculus	insulin receptor substrate 4; similar to insulin receptor substrate 4
16370	LOC100045585	Mus musculus	insulin receptor substrate 4; similar to insulin receptor substrate 4
20537	SLC5A1	Mus musculus	solute carrier family 5 (sodium/glucose cotransporter), member 1
71721	Fam13c	Mus musculus	family with sequence similarity 13, member C
117167	STEAP4	Mus musculus	STEAP family member 4
19243	LOC100044642	Mus musculus	similar to tyrosine phosphatase; predicted gene 8783; predicted gene 15801; predicted gene 5951; protein tyrosine phosphatase 4a1; similar to killer cell lectin-like receptor subfamily A member 2
19243	Gm15801	Mus musculus	similar to tyrosine phosphatase; predicted gene 8783; predicted gene 15801; predicted gene 5951; protein tyrosine phosphatase 4a1; similar to killer cell lectin-like receptor subfamily A member 2
19243	LOC100044742	Mus musculus	similar to tyrosine phosphatase; predicted gene 8783; predicted gene 15801; predicted gene 5951; protein tyrosine phosphatase 4a1; similar to killer cell lectin-like receptor subfamily A member 2
19243	Gm5951	Mus musculus	similar to tyrosine phosphatase; predicted gene 8783; predicted gene 15801; predicted gene 5951; protein tyrosine phosphatase 4a1; similar to killer cell lectin-like receptor subfamily A member 2
19243	Gm8783	Mus musculus	similar to tyrosine phosphatase; predicted gene 8783; predicted gene 15801; predicted gene 5951; protein tyrosine phosphatase 4a1; similar to killer cell lectin-like receptor subfamily A member 2
19243	ptp4a1	Mus musculus	similar to tyrosine phosphatase; predicted gene 8783; predicted gene 15801; predicted gene 5951; protein tyrosine phosphatase 4a1; similar to killer cell lectin-like receptor subfamily A member 2
70359	GTPBP3	Mus musculus	GTP binding protein 3
16897	Llgl1	Mus musculus	lethal giant larvae homolog 1 (Drosophila)
14782	LOC630729	Mus musculus	similar to Glutathione reductase, mitochondrial precursor (GR) (GRase); glutathione reductase
14782	gsr	Mus musculus	similar to Glutathione reductase, mitochondrial precursor (GR) (GRase); glutathione reductase
18783	pla2g4a	Mus musculus	phospholipase A2, group IVA (cytosolic, calcium-dependent)
22361	Vnn1	Mus musculus	vanin 1
72050	Kdelc1	Mus musculus	KDEL (Lys-Asp-Glu-Leu) containing 1
11988	SLC7A2	Mus musculus	solute carrier family 7 (cationic amino acid transporter, y+ system), member 2
19108	PRKX	Mus musculus	protein kinase, X-linked
19416	rasd1	Mus musculus	RAS, dexamethasone-induced 1
30960	vapa	Mus musculus	vesicle-associated membrane protein, associated protein A
22135	TGOLN2	Mus musculus	trans-golgi network protein 2; trans-golgi network protein
22135	Tgoln1	Mus musculus	trans-golgi network protein 2; trans-golgi network protein
16201	ilf3	Mus musculus	interleukin enhancer binding factor 3
258584	Olfr1101	Mus musculus	olfactory receptor 1101
64435	FCAMR	Mus musculus	Fc receptor, IgA, IgM, high affinity
68292	stt3b	Mus musculus	STT3, subunit of the oligosaccharyltransferase complex, homolog B (S. cerevisiae)
11720	mat1a	Mus musculus	methionine adenosyltransferase I, alpha
320181	Fndc7	Mus musculus	fibronectin type III domain containing 7
68115	9430016H08Rik	Mus musculus	RIKEN cDNA 9430016H08 gene
214048	Larp1b	Mus musculus	La ribonucleoprotein domain family, member 2
72522	Atxn7l2	Mus musculus	ataxin 7-like 2
70568	CPNE3	Mus musculus	copine III
11950	Gm12231	Mus musculus	ATP synthase, H+ transporting, mitochondrial F0 complex, subunit b, isoform 1; predicted gene 12231
11950	ATP5F1	Mus musculus	ATP synthase, H+ transporting, mitochondrial F0 complex, subunit b, isoform 1; predicted gene 12231
321022	CDV3	Mus musculus	carnitine deficiency-associated gene expressed in ventricle 3; predicted gene 7236
321022	Gm7236	Mus musculus	carnitine deficiency-associated gene expressed in ventricle 3; predicted gene 7236
258384	Olfr1350	Mus musculus	olfactory receptor 1350
77034	LOC100044671	Mus musculus	RIKEN cDNA 2510039O18 gene; similar to RIKEN cDNA 2510039O18 gene
77034	2510039O18Rik	Mus musculus	RIKEN cDNA 2510039O18 gene; similar to RIKEN cDNA 2510039O18 gene
208691	Eif5a2	Mus musculus	eukaryotic translation initiation factor 5A2
68051	Gm4682	Mus musculus	similar to Chain A, D92n,D94n Double Point Mutant Of Human Nuclear Transport Factor 2 (Ntf2); predicted gene 10349; predicted gene 4682; nuclear transport factor 2; similar to nuclear transport factor 2; predicted gene 9386; predicted gene 10333
68051	Gm10349	Mus musculus	similar to Chain A, D92n,D94n Double Point Mutant Of Human Nuclear Transport Factor 2 (Ntf2); predicted gene 10349; predicted gene 4682; nuclear transport factor 2; similar to nuclear transport factor 2; predicted gene 9386; predicted gene 10333
68051	LOC100048065	Mus musculus	similar to Chain A, D92n,D94n Double Point Mutant Of Human Nuclear Transport Factor 2 (Ntf2); predicted gene 10349; predicted gene 4682; nuclear transport factor 2; similar to nuclear transport factor 2; predicted gene 9386; predicted gene 10333
68051	LOC100044514	Mus musculus	similar to Chain A, D92n,D94n Double Point Mutant Of Human Nuclear Transport Factor 2 (Ntf2); predicted gene 10349; predicted gene 4682; nuclear transport factor 2; similar to nuclear transport factor 2; predicted gene 9386; predicted gene 10333
68051	NUTF2	Mus musculus	similar to Chain A, D92n,D94n Double Point Mutant Of Human Nuclear Transport Factor 2 (Ntf2); predicted gene 10349; predicted gene 4682; nuclear transport factor 2; similar to nuclear transport factor 2; predicted gene 9386; predicted gene 10333
68051	Gm9386	Mus musculus	similar to Chain A, D92n,D94n Double Point Mutant Of Human Nuclear Transport Factor 2 (Ntf2); predicted gene 10349; predicted gene 4682; nuclear transport factor 2; similar to nuclear transport factor 2; predicted gene 9386; predicted gene 10333
68051	Gm10333	Mus musculus	similar to Chain A, D92n,D94n Double Point Mutant Of Human Nuclear Transport Factor 2 (Ntf2); predicted gene 10349; predicted gene 4682; nuclear transport factor 2; similar to nuclear transport factor 2; predicted gene 9386; predicted gene 10333
16525	KCNK1	Mus musculus	potassium channel, subfamily K, member 1
269966	NUP98	Mus musculus	nucleoporin 98
67845	RNF115	Mus musculus	similar to Rabring 7; ring finger protein 115
67845	LOC100045239	Mus musculus	similar to Rabring 7; ring finger protein 115
67437	SSR3	Mus musculus	signal sequence receptor, gamma
434459	Gm5622	Mus musculus	predicted gene 7995; predicted gene 5622
434459	Gm7995	Mus musculus	predicted gene 7995; predicted gene 5622
11792	Apex1	Mus musculus	apurinic/apyrimidinic endonuclease 1
12070	NGFRAP1	Mus musculus	nerve growth factor receptor (TNFRSF16) associated protein 1
16164	IL13RA1	Mus musculus	interleukin 13 receptor, alpha 1
20656	Sod2	Mus musculus	superoxide dismutase 2, mitochondrial
24099	TNFSF13B	Mus musculus	tumor necrosis factor (ligand) superfamily, member 13b
13681	EIF4A1	Mus musculus	eukaryotic translation initiation factor 4A1
70617	5730508B09Rik	Mus musculus	RIKEN cDNA 5730508B09 gene
83435	PLEKHA3	Mus musculus	pleckstrin homology domain-containing, family A (phosphoinositide binding specific) member 3
71458	bcor	Mus musculus	BCL6 interacting corepressor
74901	Kbtbd11	Mus musculus	kelch repeat and BTB (POZ) domain containing 11
76113	LPO	Mus musculus	lactoperoxidase
258177	Olfr1222	Mus musculus	olfactory receptor 1222
52846	D1Bwg0212e	Mus musculus	DNA segment, Chr 1, Brigham & Women's Genetics 0212 expressed
68948	1500011H22Rik	Mus musculus	RIKEN cDNA 1500011H22 gene
69367	GLRX2	Mus musculus	glutaredoxin 2 (thioltransferase)
66521	Gm13743	Mus musculus	predicted gene 12693; RWD domain containing 1; predicted gene 13743
66521	Gm12693	Mus musculus	predicted gene 12693; RWD domain containing 1; predicted gene 13743
66521	rwdd1	Mus musculus	predicted gene 12693; RWD domain containing 1; predicted gene 13743
11845	Arf6	Mus musculus	ADP-ribosylation factor 6
11844	LOC100046958	Mus musculus	similar to ADP-ribosylation factor; ADP-ribosylation factor 5
11844	arf5	Mus musculus	similar to ADP-ribosylation factor; ADP-ribosylation factor 5
20901	strap	Mus musculus	serine/threonine kinase receptor associated protein
67153	RNASEH2B	Mus musculus	ribonuclease H2, subunit B
73667	2410004P03Rik	Mus musculus	RIKEN cDNA 2410004P03 gene
214290	ZCCHC6	Mus musculus	zinc finger, CCHC domain containing 6
66139	Tmem8c	Mus musculus	RIKEN cDNA 1110002H13 gene
18813	PA2G4	Mus musculus	proliferation-associated 2G4; predicted gene 5297
18813	Gm5297	Mus musculus	proliferation-associated 2G4; predicted gene 5297
67890	UFM1	Mus musculus	ubiquitin-fold modifier 1
66758	Zfp474	Mus musculus	zinc finger protein 474
76983	SCFD1	Mus musculus	Sec1 family domain containing 1
67690	PRSS37	Mus musculus	RIKEN cDNA 1700016G05 gene
12530	CDC25A	Mus musculus	cell division cycle 25 homolog A (S. pombe)
22166	Txn1	Mus musculus	thioredoxin 1
268301	ANKRD57	Mus musculus	ankyrin repeat domain 57
cluster 6
73692	2410089E03Rik	Mus musculus	RIKEN cDNA 2410089E03 gene
13666	eif2ak3	Mus musculus	eukaryotic translation initiation factor 2 alpha kinase 3
76007	zmym2	Mus musculus	zinc finger, MYM-type 2
218294	CDC14B	Mus musculus	CDC14 cell division cycle 14 homolog B (S. cerevisiae)
67727	STX17	Mus musculus	syntaxin 17
12339	CAPN7	Mus musculus	calpain 7
320583	C530030K21Rik	Mus musculus	RIKEN cDNA C530030K21 gene
328232	GFOD1	Mus musculus	glucose-fructose oxidoreductase domain containing 1
329154	ANKRD44	Mus musculus	ankyrin repeat domain 44
68857	dtwd2	Mus musculus	DTW domain containing 2
74741	5730419I09Rik	Mus musculus	RIKEN cDNA 5730419I09 gene
321002	B930063P07Rik	Mus musculus	RIKEN cDNA B930063P07 gene
56291	STYX	Mus musculus	serine/threonine/tyrosine interaction protein; predicted gene 14698
56291	Gm14698	Mus musculus	serine/threonine/tyrosine interaction protein; predicted gene 14698
12192	zfp36l1	Mus musculus	zinc finger protein 36, C3H type-like 1
320376	BCORL1	Mus musculus	BCL6 co-repressor-like 1
77634	Snapc3	Mus musculus	small nuclear RNA activating complex, polypeptide 3
76854	GPER	Mus musculus	G protein-coupled estrogen receptor 1
107250	kazald1	Mus musculus	Kazal-type serine peptidase inhibitor domain 1
67009	TTC23	Mus musculus	tetratricopeptide repeat domain 23
233545	2210018M11Rik	Mus musculus	RIKEN cDNA 2210018M11 gene
109135	PLEKHA5	Mus musculus	pleckstrin homology domain containing, family A member 5
231633	TMEM119	Mus musculus	transmembrane protein 119
76308	RAB1B	Mus musculus	RAB1B, member RAS oncogene family
207781	C2CD2	Mus musculus	C2 calcium-dependent domain containing 2
270163	MYO9A	Mus musculus	myosin IXa
66787	4933433P14Rik	Mus musculus	RIKEN cDNA 4933433P14 gene
20637	SNRNP70	Mus musculus	small nuclear ribonucleoprotein 70 (U1)
20811	SRMS	Mus musculus	src-related kinase lacking C-terminal regulatory tyrosine and N-terminal myristylation sites
30795	FKBP3	Mus musculus	FK506 binding protein 3
11949	Atp5c1	Mus musculus	ATP synthase, H+ transporting, mitochondrial F1 complex, gamma polypeptide 1
218038	ampH	Mus musculus	amphiphysin
71175	nipbl	Mus musculus	Nipped-B homolog (Drosophila)
66602	1700020I14Rik	Mus musculus	RIKEN cDNA 1700020I14 gene
67832	BRIX1	Mus musculus	brix domain containing 2
71633	4833414E09Rik	Mus musculus	RIKEN cDNA 4833414E09 gene
17691	Sik1	Mus musculus	salt inducible kinase 1
360216	ZRANB1	Mus musculus	zinc finger, RAN-binding domain containing 1
20918	Gm5265	Mus musculus	predicted gene 5265; similar to suppressor of initiator codon mutations, related sequence 1; predicted gene 4017; predicted gene 6913; predicted gene 7688; predicted gene 6535; predicted gene 6900; predicted gene 5471; predicted gene 7845; predicted gene 5450; predicted gene 6155; predicted gene 7253; predicted gene 10713; similar to translation initiation factor SUI1; predicted gene 6428; simila…
20918	Gm7688	Mus musculus	predicted gene 5265; similar to suppressor of initiator codon mutations, related sequence 1; predicted gene 4017; predicted gene 6913; predicted gene 7688; predicted gene 6535; predicted gene 6900; predicted gene 5471; predicted gene 7845; predicted gene 5450; predicted gene 6155; predicted gene 7253; predicted gene 10713; similar to translation initiation factor SUI1; predicted gene 6428; simila…
20918	Gm16378	Mus musculus	predicted gene 5265; similar to suppressor of initiator codon mutations, related sequence 1; predicted gene 4017; predicted gene 6913; predicted gene 7688; predicted gene 6535; predicted gene 6900; predicted gene 5471; predicted gene 7845; predicted gene 5450; predicted gene 6155; predicted gene 7253; predicted gene 10713; similar to translation initiation factor SUI1; predicted gene 6428; simila…
20918	Gm5471	Mus musculus	predicted gene 5265; similar to suppressor of initiator codon mutations, related sequence 1; predicted gene 4017; predicted gene 6913; predicted gene 7688; predicted gene 6535; predicted gene 6900; predicted gene 5471; predicted gene 7845; predicted gene 5450; predicted gene 6155; predicted gene 7253; predicted gene 10713; similar to translation initiation factor SUI1; predicted gene 6428; simila…
20918	Eif1	Mus musculus	predicted gene 5265; similar to suppressor of initiator codon mutations, related sequence 1; predicted gene 4017; predicted gene 6913; predicted gene 7688; predicted gene 6535; predicted gene 6900; predicted gene 5471; predicted gene 7845; predicted gene 5450; predicted gene 6155; predicted gene 7253; predicted gene 10713; similar to translation initiation factor SUI1; predicted gene 6428; simila…
20918	Gm6900	Mus musculus	predicted gene 5265; similar to suppressor of initiator codon mutations, related sequence 1; predicted gene 4017; predicted gene 6913; predicted gene 7688; predicted gene 6535; predicted gene 6900; predicted gene 5471; predicted gene 7845; predicted gene 5450; predicted gene 6155; predicted gene 7253; predicted gene 10713; similar to translation initiation factor SUI1; predicted gene 6428; simila…
20918	Gm6913	Mus musculus	predicted gene 5265; similar to suppressor of initiator codon mutations, related sequence 1; predicted gene 4017; predicted gene 6913; predicted gene 7688; predicted gene 6535; predicted gene 6900; predicted gene 5471; predicted gene 7845; predicted gene 5450; predicted gene 6155; predicted gene 7253; predicted gene 10713; similar to translation initiation factor SUI1; predicted gene 6428; simila…
20918	Gm6155	Mus musculus	predicted gene 5265; similar to suppressor of initiator codon mutations, related sequence 1; predicted gene 4017; predicted gene 6913; predicted gene 7688; predicted gene 6535; predicted gene 6900; predicted gene 5471; predicted gene 7845; predicted gene 5450; predicted gene 6155; predicted gene 7253; predicted gene 10713; similar to translation initiation factor SUI1; predicted gene 6428; simila…
20918	LOC631966	Mus musculus	predicted gene 5265; similar to suppressor of initiator codon mutations, related sequence 1; predicted gene 4017; predicted gene 6913; predicted gene 7688; predicted gene 6535; predicted gene 6900; predicted gene 5471; predicted gene 7845; predicted gene 5450; predicted gene 6155; predicted gene 7253; predicted gene 10713; similar to translation initiation factor SUI1; predicted gene 6428; simila…
20918	Gm5450	Mus musculus	predicted gene 5265; similar to suppressor of initiator codon mutations, related sequence 1; predicted gene 4017; predicted gene 6913; predicted gene 7688; predicted gene 6535; predicted gene 6900; predicted gene 5471; predicted gene 7845; predicted gene 5450; predicted gene 6155; predicted gene 7253; predicted gene 10713; similar to translation initiation factor SUI1; predicted gene 6428; simila…
20918	Gm6535	Mus musculus	predicted gene 5265; similar to suppressor of initiator codon mutations, related sequence 1; predicted gene 4017; predicted gene 6913; predicted gene 7688; predicted gene 6535; predicted gene 6900; predicted gene 5471; predicted gene 7845; predicted gene 5450; predicted gene 6155; predicted gene 7253; predicted gene 10713; similar to translation initiation factor SUI1; predicted gene 6428; simila…
20918	Gm7253	Mus musculus	predicted gene 5265; similar to suppressor of initiator codon mutations, related sequence 1; predicted gene 4017; predicted gene 6913; predicted gene 7688; predicted gene 6535; predicted gene 6900; predicted gene 5471; predicted gene 7845; predicted gene 5450; predicted gene 6155; predicted gene 7253; predicted gene 10713; similar to translation initiation factor SUI1; predicted gene 6428; simila…
20918	Gm7845	Mus musculus	predicted gene 5265; similar to suppressor of initiator codon mutations, related sequence 1; predicted gene 4017; predicted gene 6913; predicted gene 7688; predicted gene 6535; predicted gene 6900; predicted gene 5471; predicted gene 7845; predicted gene 5450; predicted gene 6155; predicted gene 7253; predicted gene 10713; similar to translation initiation factor SUI1; predicted gene 6428; simila…
20918	Gm10713	Mus musculus	predicted gene 5265; similar to suppressor of initiator codon mutations, related sequence 1; predicted gene 4017; predicted gene 6913; predicted gene 7688; predicted gene 6535; predicted gene 6900; predicted gene 5471; predicted gene 7845; predicted gene 5450; predicted gene 6155; predicted gene 7253; predicted gene 10713; similar to translation initiation factor SUI1; predicted gene 6428; simila…
20918	LOC631503	Mus musculus	predicted gene 5265; similar to suppressor of initiator codon mutations, related sequence 1; predicted gene 4017; predicted gene 6913; predicted gene 7688; predicted gene 6535; predicted gene 6900; predicted gene 5471; predicted gene 7845; predicted gene 5450; predicted gene 6155; predicted gene 7253; predicted gene 10713; similar to translation initiation factor SUI1; predicted gene 6428; simila…
20918	LOC100044131	Mus musculus	predicted gene 5265; similar to suppressor of initiator codon mutations, related sequence 1; predicted gene 4017; predicted gene 6913; predicted gene 7688; predicted gene 6535; predicted gene 6900; predicted gene 5471; predicted gene 7845; predicted gene 5450; predicted gene 6155; predicted gene 7253; predicted gene 10713; similar to translation initiation factor SUI1; predicted gene 6428; simila…
20918	Gm4017	Mus musculus	predicted gene 5265; similar to suppressor of initiator codon mutations, related sequence 1; predicted gene 4017; predicted gene 6913; predicted gene 7688; predicted gene 6535; predicted gene 6900; predicted gene 5471; predicted gene 7845; predicted gene 5450; predicted gene 6155; predicted gene 7253; predicted gene 10713; similar to translation initiation factor SUI1; predicted gene 6428; simila…
20918	Gm6428	Mus musculus	predicted gene 5265; similar to suppressor of initiator codon mutations, related sequence 1; predicted gene 4017; predicted gene 6913; predicted gene 7688; predicted gene 6535; predicted gene 6900; predicted gene 5471; predicted gene 7845; predicted gene 5450; predicted gene 6155; predicted gene 7253; predicted gene 10713; similar to translation initiation factor SUI1; predicted gene 6428; simila…
76510	TRAPPC9	Mus musculus	trafficking protein particle complex 9
230757	5730409E04Rik	Mus musculus	RIKEN cDNA 5730409E04Rik gene
333182	Cox6b2	Mus musculus	cytochrome c oxidase subunit VIb polypeptide 2
319974	AUTS2	Mus musculus	autism susceptibility candidate 2
71834	ZBTB43	Mus musculus	zinc finger and BTB domain containing 43
234663	DYNC1LI2	Mus musculus	dynein, cytoplasmic 1 light intermediate chain 2
231051	MLL3	Mus musculus	myeloid/lymphoid or mixed-lineage leukemia 3
56441	NAT6	Mus musculus	N-acetyltransferase 6
56490	ZBTB20	Mus musculus	zinc finger and BTB domain containing 20
19357	RAD21	Mus musculus	RAD21 homolog (S. pombe)
625603	Gm6607	Mus musculus	predicted gene 6607
216238	EEA1	Mus musculus	early endosome antigen 1
237211	Fancb	Mus musculus	Fanconi anemia, complementation group B
72567	BCLAF1	Mus musculus	BCL2-associated transcription factor 1
76273	NDFIP2	Mus musculus	Nedd4 family interacting protein 2
269878	CCDC72	Mus musculus	multiple EGF-like-domains 8; similar to coiled-coil domain containing 72; coiled-coil domain containing 72; predicted gene 7526; predicted gene 9613; predicted gene 15235; predicted gene 14200
269878	Gm9613	Mus musculus	multiple EGF-like-domains 8; similar to coiled-coil domain containing 72; coiled-coil domain containing 72; predicted gene 7526; predicted gene 9613; predicted gene 15235; predicted gene 14200
269878	Gm7526	Mus musculus	multiple EGF-like-domains 8; similar to coiled-coil domain containing 72; coiled-coil domain containing 72; predicted gene 7526; predicted gene 9613; predicted gene 15235; predicted gene 14200
269878	Megf8	Mus musculus	multiple EGF-like-domains 8; similar to coiled-coil domain containing 72; coiled-coil domain containing 72; predicted gene 7526; predicted gene 9613; predicted gene 15235; predicted gene 14200
269878	Gm14200	Mus musculus	multiple EGF-like-domains 8; similar to coiled-coil domain containing 72; coiled-coil domain containing 72; predicted gene 7526; predicted gene 9613; predicted gene 15235; predicted gene 14200
269878	LOC100045032	Mus musculus	multiple EGF-like-domains 8; similar to coiled-coil domain containing 72; coiled-coil domain containing 72; predicted gene 7526; predicted gene 9613; predicted gene 15235; predicted gene 14200
269878	Gm15235	Mus musculus	multiple EGF-like-domains 8; similar to coiled-coil domain containing 72; coiled-coil domain containing 72; predicted gene 7526; predicted gene 9613; predicted gene 15235; predicted gene 14200
19684	rdx	Mus musculus	radixin
67039	RBM25	Mus musculus	RNA binding motif protein 25
74579	4833419E13Rik	Mus musculus	RIKEN cDNA 4833419E13 gene
68002	1110058L19Rik	Mus musculus	RIKEN cDNA 1110058L19 gene
228564	Frmd5	Mus musculus	FERM domain containing 5
68477	LOC100047670	Mus musculus	similar to required for meiotic nuclear division 5 homolog A; required for meiotic nuclear division 5 homolog A (S. cerevisiae)
68477	Rmnd5a	Mus musculus	similar to required for meiotic nuclear division 5 homolog A; required for meiotic nuclear division 5 homolog A (S. cerevisiae)
77593	USP45	Mus musculus	ubiquitin specific petidase 45
17863	myb	Mus musculus	myeloblastosis oncogene
14560	gdf10	Mus musculus	growth differentiation factor 10
329628	FAT4	Mus musculus	FAT tumor suppressor homolog 4 (Drosophila)
231470	FRAS1	Mus musculus	Fraser syndrome 1 homolog (human)
328108	FAM179B	Mus musculus	family with sequence similarity 179, member B
19027	Sypl	Mus musculus	synaptophysin-like protein
68524	WIPF2	Mus musculus	WAS/WASL interacting protein family, member 2
68729	TRIM37	Mus musculus	tripartite motif-containing 37
67785	Zmym4	Mus musculus	zinc finger, MYM-type 4
99326	garnl3	Mus musculus	GTPase activating RANGAP domain-like 3
83925	LOC100044341	Mus musculus	trichorhinophalangeal syndrome I (human); similar to Trps1 protein
83925	TRPS1	Mus musculus	trichorhinophalangeal syndrome I (human); similar to Trps1 protein
74996	usp47	Mus musculus	ubiquitin specific peptidase 47
14166	Fgf11	Mus musculus	fibroblast growth factor 11
76582	IPO11	Mus musculus	importin 11
215114	HIP1	Mus musculus	huntingtin interacting protein 1
71764	C2CD2L	Mus musculus	C2 calcium-dependent domain containing 2-like
238799	tnpo1	Mus musculus	predicted gene 6493; transportin 1
238799	Gm6493	Mus musculus	predicted gene 6493; transportin 1
68070	Pdzd2	Mus musculus	PDZ domain containing 2
20467	Sin3b	Mus musculus	transcriptional regulator, SIN3B (yeast)
98403	Zfp451	Mus musculus	zinc finger protein 451
277978	EXOC3L	Mus musculus	exocyst complex component 3-like
214063	Dnajc16	Mus musculus	DnaJ (Hsp40) homolog, subfamily C, member 16
19335	Rab23	Mus musculus	RAB23, member RAS oncogene family
21385	tbx2	Mus musculus	T-box 2
13360	DHCR7	Mus musculus	7-dehydrocholesterol reductase
228071	Sestd1	Mus musculus	SEC14 and spectrin domains 1; predicted gene 9165
228071	Gm9165	Mus musculus	SEC14 and spectrin domains 1; predicted gene 9165
13411	DNAHC11	Mus musculus	dynein, axonemal, heavy chain 11
72549	REEP4	Mus musculus	receptor accessory protein 4
107767	SCAMP1	Mus musculus	secretory carrier membrane protein 1
595139	E030024N20Rik	Mus musculus	RIKEN cDNA E030024N20 gene
78908	igsf3	Mus musculus	immunoglobulin superfamily, member 3
69256	Zfp397	Mus musculus	zinc finger protein 397
70545	5730433N10Rik	Mus musculus	RIKEN cDNA 5730433N10 gene
16646	KPNA1	Mus musculus	karyopherin (importin) alpha 1
67862	2310033P09Rik	Mus musculus	RIKEN cDNA 2310033P09 gene
52662	D18Ertd653e	Mus musculus	DNA segment, Chr 18, ERATO Doi 653, expressed
75747	SESN3	Mus musculus	sestrin 3
18679	PHKA1	Mus musculus	phosphorylase kinase alpha 1
432508	Cpsf6	Mus musculus	cleavage and polyadenylation specific factor 6
170791	Rbm39	Mus musculus	RNA binding motif protein 39
97884	B3GALNT2	Mus musculus	UDP-GalNAc:betaGlcNAc beta 1,3-galactosaminyltransferase, polypeptide 2
13185	DSCR3	Mus musculus	Down syndrome critical region gene 3
380967	TMEM106C	Mus musculus	transmembrane protein 106C
18607	PDPK1	Mus musculus	3-phosphoinositide dependent protein kinase-1
65019	LOC100044627	Mus musculus	similar to ribosomal protein L23; similar to HL23 ribosomal protein; ribosomal protein L23; predicted gene 9794
65019	rpl23	Mus musculus	similar to ribosomal protein L23; similar to HL23 ribosomal protein; ribosomal protein L23; predicted gene 9794
65019	LOC100046085	Mus musculus	similar to ribosomal protein L23; similar to HL23 ribosomal protein; ribosomal protein L23; predicted gene 9794
65019	Gm9794	Mus musculus	similar to ribosomal protein L23; similar to HL23 ribosomal protein; ribosomal protein L23; predicted gene 9794
78913	RNF160	Mus musculus	ring finger protein 160
74648	S100PBP	Mus musculus	S100P binding protein
76143	6230426I18Rik	Mus musculus	RIKEN cDNA 6230426I18 gene
68268	ZDHHC21	Mus musculus	zinc finger, DHHC domain containing 21
18704	pik3c2a	Mus musculus	phosphatidylinositol 3-kinase, C2 domain containing, alpha polypeptide
17344	PIAS2	Mus musculus	protein inhibitor of activated STAT 2
67972	ATP2B1	Mus musculus	ATPase, Ca++ transporting, plasma membrane 1
65973	asph	Mus musculus	aspartate-beta-hydroxylase
21871	ATP6V0A2	Mus musculus	ATPase, H+ transporting, lysosomal V0 subunit A2
211922	Fam116a	Mus musculus	family with sequence similarity 116, member A
433940	BC057022	Mus musculus	cDNA sequence BC057022
77940	A930004D18Rik	Mus musculus	RIKEN cDNA A930004D18 gene
216971	BC017647	Mus musculus	cDNA sequence BC017647
51869	Rif1	Mus musculus	Rap1 interacting factor 1 homolog (yeast)
74522	Morc2a	Mus musculus	microrchidia 2A
13010	Cst3	Mus musculus	cystatin C
381695	N4BP2L2	Mus musculus	NEDD4 binding protein 2-like 2
216001	CBARA1	Mus musculus	calcium binding atopy-related autoantigen 1
53902	Rcan3	Mus musculus	regulator of calcineurin 3
18583	PDE7A	Mus musculus	phosphodiesterase 7A
11819	LOC100046044	Mus musculus	similar to COUP-TFI; nuclear receptor subfamily 2, group F, member 2
11819	NR2F2	Mus musculus	similar to COUP-TFI; nuclear receptor subfamily 2, group F, member 2
74480	Samd4	Mus musculus	sterile alpha motif domain containing 4
100042016	Gm3626	Mus musculus	predicted gene 3626
30785	Cttnbp2	Mus musculus	cortactin binding protein 2
16777	Lamb1-1	Mus musculus	laminin B1 subunit 1
103537	mbtd1	Mus musculus	mbt domain containing 1
22196	Gm14176	Mus musculus	predicted gene 14176; similar to Chain A, Crystal Structure Of Human Rangap1-Ubc9; ubiquitin-conjugating enzyme E2I; predicted gene 5931
22196	LOC100044900	Mus musculus	predicted gene 14176; similar to Chain A, Crystal Structure Of Human Rangap1-Ubc9; ubiquitin-conjugating enzyme E2I; predicted gene 5931
22196	Gm5931	Mus musculus	predicted gene 14176; similar to Chain A, Crystal Structure Of Human Rangap1-Ubc9; ubiquitin-conjugating enzyme E2I; predicted gene 5931
22196	UBE2I	Mus musculus	predicted gene 14176; similar to Chain A, Crystal Structure Of Human Rangap1-Ubc9; ubiquitin-conjugating enzyme E2I; predicted gene 5931
22196	LOC100045388	Mus musculus	predicted gene 14176; similar to Chain A, Crystal Structure Of Human Rangap1-Ubc9; ubiquitin-conjugating enzyme E2I; predicted gene 5931
66816	Thap2	Mus musculus	THAP domain containing, apoptosis associated protein 2
20324	SDPR	Mus musculus	serum deprivation response
17222	ANAPC1	Mus musculus	anaphase promoting complex subunit 1
22240	Dpysl3	Mus musculus	dihydropyrimidinase-like 3
19775	XPR1	Mus musculus	xenotropic and polytropic retrovirus receptor 1
93871	BRWD1	Mus musculus	bromodomain and WD repeat domain containing 1
18555	CDK16	Mus musculus	PCTAIRE-motif protein kinase 1
243780	E330009J07Rik	Mus musculus	RIKEN cDNA E330009J07 gene
77697	MMAB	Mus musculus	methylmalonic aciduria (cobalamin deficiency) type B homolog (human)
668501	Zfp507	Mus musculus	zinc finger protein 507
63954	RBP7	Mus musculus	retinol binding protein 7, cellular
66899	Fip1l1	Mus musculus	FIP1 like 1 (S. cerevisiae)
67122	NRARP	Mus musculus	Notch-regulated ankyrin repeat protein
238130	DOCK4	Mus musculus	dedicator of cytokinesis 4
70108	2610001A08Rik	Mus musculus	RIKEN cDNA 2610001A08 gene
18611	Pea15a	Mus musculus	phosphoprotein enriched in astrocytes 15A
109113	UHRF2	Mus musculus	ubiquitin-like, containing PHD and RING finger domains 2
71989	RPUSD4	Mus musculus	RNA pseudouridylate synthase domain containing 4
19376	RAB34	Mus musculus	RAB34, member of RAS oncogene family
20844	stam	Mus musculus	signal transducing adaptor molecule (SH3 domain and ITAM motif) 1
105014	RDH14	Mus musculus	retinol dehydrogenase 14 (all-trans and 9-cis)
71521	PDS5A	Mus musculus	PDS5, regulator of cohesion maintenance, homolog A (S. cerevisiae)
57276	VSIG2	Mus musculus	V-set and immunoglobulin domain containing 2
76213	6530406A20Rik	Mus musculus	RIKEN cDNA 6530406A20 gene
59079	Erbb2ip	Mus musculus	Erbb2 interacting protein
69886	2610002J23Rik	Mus musculus	RIKEN cDNA 2610002J23 gene
66691	GAPVD1	Mus musculus	GTPase activating protein and VPS9 domains 1
cluster 7
108143	Gm12372	Mus musculus	predicted gene 12372; predicted gene 14335; similar to RNA polymerase II TATA box binding protein-associated factor G; TAF9 RNA polymerase II, TATA box binding protein (TBP)-associated factor
108143	Gm14335	Mus musculus	predicted gene 12372; predicted gene 14335; similar to RNA polymerase II TATA box binding protein-associated factor G; TAF9 RNA polymerase II, TATA box binding protein (TBP)-associated factor
108143	TAF9	Mus musculus	predicted gene 12372; predicted gene 14335; similar to RNA polymerase II TATA box binding protein-associated factor G; TAF9 RNA polymerase II, TATA box binding protein (TBP)-associated factor
108143	LOC100048542	Mus musculus	predicted gene 12372; predicted gene 14335; similar to RNA polymerase II TATA box binding protein-associated factor G; TAF9 RNA polymerase II, TATA box binding protein (TBP)-associated factor
213491	D4Ertd22e	Mus musculus	DNA segment, Chr 4, ERATO Doi 22, expressed
66471	ANP32E	Mus musculus	acidic (leucine-rich) nuclear phosphoprotein 32 family, member E
18971	Pold1	Mus musculus	polymerase (DNA directed), delta 1, catalytic subunit
12769	CCR9	Mus musculus	chemokine (C-C motif) receptor 9
104732	LOC100047736	Mus musculus	RIKEN cDNA 4930427A07 gene; hypothetical protein LOC100047736
104732	4930427A07Rik	Mus musculus	RIKEN cDNA 4930427A07 gene; hypothetical protein LOC100047736
330122	Cxcl3	Mus musculus	chemokine (C-X-C motif) ligand 3
15463	AGFG1	Mus musculus	ArfGAP with FG repeats 1
233079	FFAR2	Mus musculus	free fatty acid receptor 2
17215	MCM3	Mus musculus	minichromosome maintenance deficient 3 (S. cerevisiae)
70101	Cyp4f16	Mus musculus	cytochrome P450, family 4, subfamily f, polypeptide 16
72056	1810055G02Rik	Mus musculus	RIKEN cDNA 1810055G02 gene
20308	Ccl9	Mus musculus	chemokine (C-C motif) ligand 9
21673	DNTT	Mus musculus	deoxynucleotidyltransferase, terminal
381903	ALG8	Mus musculus	asparagine-linked glycosylation 8 homolog (yeast, alpha-1,3-glucosyltransferase)
18573	pde1a	Mus musculus	phosphodiesterase 1A, calmodulin-dependent
50927	NASP	Mus musculus	nuclear autoantigenic sperm protein (histone-binding); similar to nuclear autoantigenic sperm protein; NASP
50927	LOC100043974	Mus musculus	nuclear autoantigenic sperm protein (histone-binding); similar to nuclear autoantigenic sperm protein; NASP
72151	RFC5	Mus musculus	replication factor C (activator 1) 5; similar to replication factor C 5
72151	LOC100048070	Mus musculus	replication factor C (activator 1) 5; similar to replication factor C 5
72117	naa50	Mus musculus	N-acetyltransferase 13
15201	Hells	Mus musculus	helicase, lymphoid specific
15200	HBEGF	Mus musculus	heparin-binding EGF-like growth factor
269181	MGAT4A	Mus musculus	mannoside acetylglucosaminyltransferase 4, isoenzyme A
231506	LIN54	Mus musculus	lin-54 homolog (C. elegans)
320394	CENPT	Mus musculus	centromere protein T
66443	TNFAIP8L1	Mus musculus	tumor necrosis factor, alpha-induced protein 8-like 1
321019	Gpr183	Mus musculus	G protein-coupled receptor 183
13014	Cstb	Mus musculus	cystatin B
56743	LAT2	Mus musculus	linker for activation of T cells family, member 2
66586	CRLS1	Mus musculus	cardiolipin synthase 1
231805	PILRA	Mus musculus	paired immunoglobin-like type 2 receptor alpha
18538	pcnA	Mus musculus	proliferating cell nuclear antigen; similar to proliferating cell nuclear antigen (DNA polymerase delta auxiliary protein)
18538	LOC100046823	Mus musculus	proliferating cell nuclear antigen; similar to proliferating cell nuclear antigen (DNA polymerase delta auxiliary protein)
23886	Gdf15	Mus musculus	growth differentiation factor 15
54698	CRTAM	Mus musculus	cytotoxic and regulatory T cell molecule
56644	CLEC7A	Mus musculus	C-type lectin domain family 7, member a
234407	GLT25D1	Mus musculus	glycosyltransferase 25 domain containing 1
18107	NMT1	Mus musculus	N-myristoyltransferase 1
210544	WDR67	Mus musculus	WD repeat domain 67
14156	FEN1	Mus musculus	flap structure specific endonuclease 1
70163	2210415F13Rik	Mus musculus	RIKEN cDNA 2210415F13 gene
23834	Gm9430	Mus musculus	cell division cycle 6 homolog (S. cerevisiae); predicted gene 9430; similar to cell division cycle 6 homolog
23834	LOC100045371	Mus musculus	cell division cycle 6 homolog (S. cerevisiae); predicted gene 9430; similar to cell division cycle 6 homolog
23834	cdc6	Mus musculus	cell division cycle 6 homolog (S. cerevisiae); predicted gene 9430; similar to cell division cycle 6 homolog
212377	F730047E07Rik	Mus musculus	RIKEN cDNA F730047E07 gene
19366	RAD54L	Mus musculus	RAD54 like (S. cerevisiae)
67846	Tmem39a	Mus musculus	transmembrane protein 39a
16523	kcnj8	Mus musculus	potassium inwardly-rectifying channel, subfamily J, member 8
19261	Sirpa	Mus musculus	signal-regulatory protein alpha
17220	MCM7	Mus musculus	minichromosome maintenance deficient 7 (S. cerevisiae)
14562	Gdf3	Mus musculus	growth differentiation factor 3
19221	Ptgfrn	Mus musculus	prostaglandin F2 receptor negative regulator
216197	Ckap4	Mus musculus	cytoskeleton-associated protein 4
109154	Mlec	Mus musculus	malectin
13433	dnmt1	Mus musculus	DNA methyltransferase (cytosine-5) 1
74760	RAB3IL1	Mus musculus	RAB3A interacting protein (rabin3)-like 1
13435	DNMT3A	Mus musculus	DNA methyltransferase 3A
12544	Cdc45	Mus musculus	cell division cycle 45 homolog (S. cerevisiae)-like
240913	ADAMTS4	Mus musculus	a disintegrin-like and metallopeptidase (reprolysin type) with thrombospondin type 1 motif, 4
70248	DAZAP1	Mus musculus	DAZ associated protein 1
78832	2700078E11Rik	Mus musculus	RIKEN cDNA 2700078E11 gene
12945	DMBT1	Mus musculus	deleted in malignant brain tumors 1
230145	GALNT12	Mus musculus	UDP-N-acetyl-alpha-D-galactosamine:polypeptide N-acetylgalactosaminyltransferase 12
16010	igfbp4	Mus musculus	insulin-like growth factor binding protein 4
18610	Pdyn	Mus musculus	prodynorphin
56315	RHCG	Mus musculus	Rhesus blood group-associated C glycoprotein
226245	9930023K05Rik	Mus musculus	RIKEN cDNA 9930023K05 gene
12772	CCR2	Mus musculus	chemokine (C-C motif) receptor 2
71804	LOC100045962	Mus musculus	similar to DUF729 domain containing 1; family with sequence similarity 54, member A
71804	fam54a	Mus musculus	similar to DUF729 domain containing 1; family with sequence similarity 54, member A
106344	RfC4	Mus musculus	replication factor C (activator 1) 4
13030	CTSB	Mus musculus	cathepsin B
76788	KLHDC10	Mus musculus	kelch domain containing 10
12045	Bcl2a1b	Mus musculus	B-cell leukemia/lymphoma 2 related protein A1b
106582	NRM	Mus musculus	nurim (nuclear envelope membrane protein)
20211	SAA4	Mus musculus	serum amyloid A 4
70605	ZDHHC24	Mus musculus	zinc finger, DHHC domain containing 24
cluster 8
15081	Gm3835	Mus musculus	predicted gene 14383; predicted gene 3835; predicted gene 14384; predicted gene 12950; predicted gene, 670915; H3 histone, family 3A; predicted gene 12657; predicted gene 6132; predicted gene 10257; predicted gene 7227; H3 histone, family 3B; predicted gene 6128; similar to histone; predicted gene 1986; predicted gene 6186; hypothetical protein LOC676337; predicted gene 6421; predicted gene 2198;…
15081	Gm12950	Mus musculus	predicted gene 14383; predicted gene 3835; predicted gene 14384; predicted gene 12950; predicted gene, 670915; H3 histone, family 3A; predicted gene 12657; predicted gene 6132; predicted gene 10257; predicted gene 7227; H3 histone, family 3B; predicted gene 6128; similar to histone; predicted gene 1986; predicted gene 6186; hypothetical protein LOC676337; predicted gene 6421; predicted gene 2198;…
15081	Gm6817	Mus musculus	predicted gene 14383; predicted gene 3835; predicted gene 14384; predicted gene 12950; predicted gene, 670915; H3 histone, family 3A; predicted gene 12657; predicted gene 6132; predicted gene 10257; predicted gene 7227; H3 histone, family 3B; predicted gene 6128; similar to histone; predicted gene 1986; predicted gene 6186; hypothetical protein LOC676337; predicted gene 6421; predicted gene 2198;…
15081	Gm14383	Mus musculus	predicted gene 14383; predicted gene 3835; predicted gene 14384; predicted gene 12950; predicted gene, 670915; H3 histone, family 3A; predicted gene 12657; predicted gene 6132; predicted gene 10257; predicted gene 7227; H3 histone, family 3B; predicted gene 6128; similar to histone; predicted gene 1986; predicted gene 6186; hypothetical protein LOC676337; predicted gene 6421; predicted gene 2198;…
15081	Gm6186	Mus musculus	predicted gene 14383; predicted gene 3835; predicted gene 14384; predicted gene 12950; predicted gene, 670915; H3 histone, family 3A; predicted gene 12657; predicted gene 6132; predicted gene 10257; predicted gene 7227; H3 histone, family 3B; predicted gene 6128; similar to histone; predicted gene 1986; predicted gene 6186; hypothetical protein LOC676337; predicted gene 6421; predicted gene 2198;…
15081	Gm12657	Mus musculus	predicted gene 14383; predicted gene 3835; predicted gene 14384; predicted gene 12950; predicted gene, 670915; H3 histone, family 3A; predicted gene 12657; predicted gene 6132; predicted gene 10257; predicted gene 7227; H3 histone, family 3B; predicted gene 6128; similar to histone; predicted gene 1986; predicted gene 6186; hypothetical protein LOC676337; predicted gene 6421; predicted gene 2198;…
15081	Gm7179	Mus musculus	predicted gene 14383; predicted gene 3835; predicted gene 14384; predicted gene 12950; predicted gene, 670915; H3 histone, family 3A; predicted gene 12657; predicted gene 6132; predicted gene 10257; predicted gene 7227; H3 histone, family 3B; predicted gene 6128; similar to histone; predicted gene 1986; predicted gene 6186; hypothetical protein LOC676337; predicted gene 6421; predicted gene 2198;…
15081	LOC677395	Mus musculus	predicted gene 14383; predicted gene 3835; predicted gene 14384; predicted gene 12950; predicted gene, 670915; H3 histone, family 3A; predicted gene 12657; predicted gene 6132; predicted gene 10257; predicted gene 7227; H3 histone, family 3B; predicted gene 6128; similar to histone; predicted gene 1986; predicted gene 6186; hypothetical protein LOC676337; predicted gene 6421; predicted gene 2198;…
15081	h3f3a	Mus musculus	predicted gene 14383; predicted gene 3835; predicted gene 14384; predicted gene 12950; predicted gene, 670915; H3 histone, family 3A; predicted gene 12657; predicted gene 6132; predicted gene 10257; predicted gene 7227; H3 histone, family 3B; predicted gene 6128; similar to histone; predicted gene 1986; predicted gene 6186; hypothetical protein LOC676337; predicted gene 6421; predicted gene 2198;…
15081	Gm8029	Mus musculus	predicted gene 14383; predicted gene 3835; predicted gene 14384; predicted gene 12950; predicted gene, 670915; H3 histone, family 3A; predicted gene 12657; predicted gene 6132; predicted gene 10257; predicted gene 7227; H3 histone, family 3B; predicted gene 6128; similar to histone; predicted gene 1986; predicted gene 6186; hypothetical protein LOC676337; predicted gene 6421; predicted gene 2198;…
15081	h3f3c	Mus musculus	predicted gene 14383; predicted gene 3835; predicted gene 14384; predicted gene 12950; predicted gene, 670915; H3 histone, family 3A; predicted gene 12657; predicted gene 6132; predicted gene 10257; predicted gene 7227; H3 histone, family 3B; predicted gene 6128; similar to histone; predicted gene 1986; predicted gene 6186; hypothetical protein LOC676337; predicted gene 6421; predicted gene 2198;…
15081	Gm6421	Mus musculus	predicted gene 14383; predicted gene 3835; predicted gene 14384; predicted gene 12950; predicted gene, 670915; H3 histone, family 3A; predicted gene 12657; predicted gene 6132; predicted gene 10257; predicted gene 7227; H3 histone, family 3B; predicted gene 6128; similar to histone; predicted gene 1986; predicted gene 6186; hypothetical protein LOC676337; predicted gene 6421; predicted gene 2198;…
15081	Gm7900	Mus musculus	predicted gene 14383; predicted gene 3835; predicted gene 14384; predicted gene 12950; predicted gene, 670915; H3 histone, family 3A; predicted gene 12657; predicted gene 6132; predicted gene 10257; predicted gene 7227; H3 histone, family 3B; predicted gene 6128; similar to histone; predicted gene 1986; predicted gene 6186; hypothetical protein LOC676337; predicted gene 6421; predicted gene 2198;…
15081	LOC630737	Mus musculus	predicted gene 14383; predicted gene 3835; predicted gene 14384; predicted gene 12950; predicted gene, 670915; H3 histone, family 3A; predicted gene 12657; predicted gene 6132; predicted gene 10257; predicted gene 7227; H3 histone, family 3B; predicted gene 6128; similar to histone; predicted gene 1986; predicted gene 6186; hypothetical protein LOC676337; predicted gene 6421; predicted gene 2198;…
15081	Gm9511	Mus musculus	predicted gene 14383; predicted gene 3835; predicted gene 14384; predicted gene 12950; predicted gene, 670915; H3 histone, family 3A; predicted gene 12657; predicted gene 6132; predicted gene 10257; predicted gene 7227; H3 histone, family 3B; predicted gene 6128; similar to histone; predicted gene 1986; predicted gene 6186; hypothetical protein LOC676337; predicted gene 6421; predicted gene 2198;…
15081	Gm6132	Mus musculus	predicted gene 14383; predicted gene 3835; predicted gene 14384; predicted gene 12950; predicted gene, 670915; H3 histone, family 3A; predicted gene 12657; predicted gene 6132; predicted gene 10257; predicted gene 7227; H3 histone, family 3B; predicted gene 6128; similar to histone; predicted gene 1986; predicted gene 6186; hypothetical protein LOC676337; predicted gene 6421; predicted gene 2198;…
15081	Gm7227	Mus musculus	predicted gene 14383; predicted gene 3835; predicted gene 14384; predicted gene 12950; predicted gene, 670915; H3 histone, family 3A; predicted gene 12657; predicted gene 6132; predicted gene 10257; predicted gene 7227; H3 histone, family 3B; predicted gene 6128; similar to histone; predicted gene 1986; predicted gene 6186; hypothetical protein LOC676337; predicted gene 6421; predicted gene 2198;…
15081	Gm2198	Mus musculus	predicted gene 14383; predicted gene 3835; predicted gene 14384; predicted gene 12950; predicted gene, 670915; H3 histone, family 3A; predicted gene 12657; predicted gene 6132; predicted gene 10257; predicted gene 7227; H3 histone, family 3B; predicted gene 6128; similar to histone; predicted gene 1986; predicted gene 6186; hypothetical protein LOC676337; predicted gene 6421; predicted gene 2198;…
15081	LOC100047823	Mus musculus	predicted gene 14383; predicted gene 3835; predicted gene 14384; predicted gene 12950; predicted gene, 670915; H3 histone, family 3A; predicted gene 12657; predicted gene 6132; predicted gene 10257; predicted gene 7227; H3 histone, family 3B; predicted gene 6128; similar to histone; predicted gene 1986; predicted gene 6186; hypothetical protein LOC676337; predicted gene 6421; predicted gene 2198;…
15081	LOC676337	Mus musculus	predicted gene 14383; predicted gene 3835; predicted gene 14384; predicted gene 12950; predicted gene, 670915; H3 histone, family 3A; predicted gene 12657; predicted gene 6132; predicted gene 10257; predicted gene 7227; H3 histone, family 3B; predicted gene 6128; similar to histone; predicted gene 1986; predicted gene 6186; hypothetical protein LOC676337; predicted gene 6421; predicted gene 2198;…
15081	Gm1986	Mus musculus	predicted gene 14383; predicted gene 3835; predicted gene 14384; predicted gene 12950; predicted gene, 670915; H3 histone, family 3A; predicted gene 12657; predicted gene 6132; predicted gene 10257; predicted gene 7227; H3 histone, family 3B; predicted gene 6128; similar to histone; predicted gene 1986; predicted gene 6186; hypothetical protein LOC676337; predicted gene 6421; predicted gene 2198;…
15081	Gm4938	Mus musculus	predicted gene 14383; predicted gene 3835; predicted gene 14384; predicted gene 12950; predicted gene, 670915; H3 histone, family 3A; predicted gene 12657; predicted gene 6132; predicted gene 10257; predicted gene 7227; H3 histone, family 3B; predicted gene 6128; similar to histone; predicted gene 1986; predicted gene 6186; hypothetical protein LOC676337; predicted gene 6421; predicted gene 2198;…
15081	LOC100044525	Mus musculus	predicted gene 14383; predicted gene 3835; predicted gene 14384; predicted gene 12950; predicted gene, 670915; H3 histone, family 3A; predicted gene 12657; predicted gene 6132; predicted gene 10257; predicted gene 7227; H3 histone, family 3B; predicted gene 6128; similar to histone; predicted gene 1986; predicted gene 6186; hypothetical protein LOC676337; predicted gene 6421; predicted gene 2198;…
15081	Gm6485	Mus musculus	predicted gene 14383; predicted gene 3835; predicted gene 14384; predicted gene 12950; predicted gene, 670915; H3 histone, family 3A; predicted gene 12657; predicted gene 6132; predicted gene 10257; predicted gene 7227; H3 histone, family 3B; predicted gene 6128; similar to histone; predicted gene 1986; predicted gene 6186; hypothetical protein LOC676337; predicted gene 6421; predicted gene 2198;…
15081	Gm12271	Mus musculus	predicted gene 14383; predicted gene 3835; predicted gene 14384; predicted gene 12950; predicted gene, 670915; H3 histone, family 3A; predicted gene 12657; predicted gene 6132; predicted gene 10257; predicted gene 7227; H3 histone, family 3B; predicted gene 6128; similar to histone; predicted gene 1986; predicted gene 6186; hypothetical protein LOC676337; predicted gene 6421; predicted gene 2198;…
15081	Gm6749	Mus musculus	predicted gene 14383; predicted gene 3835; predicted gene 14384; predicted gene 12950; predicted gene, 670915; H3 histone, family 3A; predicted gene 12657; predicted gene 6132; predicted gene 10257; predicted gene 7227; H3 histone, family 3B; predicted gene 6128; similar to histone; predicted gene 1986; predicted gene 6186; hypothetical protein LOC676337; predicted gene 6421; predicted gene 2198;…
15081	LOC100045490	Mus musculus	predicted gene 14383; predicted gene 3835; predicted gene 14384; predicted gene 12950; predicted gene, 670915; H3 histone, family 3A; predicted gene 12657; predicted gene 6132; predicted gene 10257; predicted gene 7227; H3 histone, family 3B; predicted gene 6128; similar to histone; predicted gene 1986; predicted gene 6186; hypothetical protein LOC676337; predicted gene 6421; predicted gene 2198;…
15081	Gm9014	Mus musculus	predicted gene 14383; predicted gene 3835; predicted gene 14384; predicted gene 12950; predicted gene, 670915; H3 histone, family 3A; predicted gene 12657; predicted gene 6132; predicted gene 10257; predicted gene 7227; H3 histone, family 3B; predicted gene 6128; similar to histone; predicted gene 1986; predicted gene 6186; hypothetical protein LOC676337; predicted gene 6421; predicted gene 2198;…
15081	Gm2099	Mus musculus	predicted gene 14383; predicted gene 3835; predicted gene 14384; predicted gene 12950; predicted gene, 670915; H3 histone, family 3A; predicted gene 12657; predicted gene 6132; predicted gene 10257; predicted gene 7227; H3 histone, family 3B; predicted gene 6128; similar to histone; predicted gene 1986; predicted gene 6186; hypothetical protein LOC676337; predicted gene 6421; predicted gene 2198;…
15081	LOC640877	Mus musculus	predicted gene 14383; predicted gene 3835; predicted gene 14384; predicted gene 12950; predicted gene, 670915; H3 histone, family 3A; predicted gene 12657; predicted gene 6132; predicted gene 10257; predicted gene 7227; H3 histone, family 3B; predicted gene 6128; similar to histone; predicted gene 1986; predicted gene 6186; hypothetical protein LOC676337; predicted gene 6421; predicted gene 2198;…
15081	LOC100045290	Mus musculus	predicted gene 14383; predicted gene 3835; predicted gene 14384; predicted gene 12950; predicted gene, 670915; H3 histone, family 3A; predicted gene 12657; predicted gene 6132; predicted gene 10257; predicted gene 7227; H3 histone, family 3B; predicted gene 6128; similar to histone; predicted gene 1986; predicted gene 6186; hypothetical protein LOC676337; predicted gene 6421; predicted gene 2198;…
15081	Gm7194	Mus musculus	predicted gene 14383; predicted gene 3835; predicted gene 14384; predicted gene 12950; predicted gene, 670915; H3 histone, family 3A; predicted gene 12657; predicted gene 6132; predicted gene 10257; predicted gene 7227; H3 histone, family 3B; predicted gene 6128; similar to histone; predicted gene 1986; predicted gene 6186; hypothetical protein LOC676337; predicted gene 6421; predicted gene 2198;…
15081	LOC674507	Mus musculus	predicted gene 14383; predicted gene 3835; predicted gene 14384; predicted gene 12950; predicted gene, 670915; H3 histone, family 3A; predicted gene 12657; predicted gene 6132; predicted gene 10257; predicted gene 7227; H3 histone, family 3B; predicted gene 6128; similar to histone; predicted gene 1986; predicted gene 6186; hypothetical protein LOC676337; predicted gene 6421; predicted gene 2198;…
15081	Gm6128	Mus musculus	predicted gene 14383; predicted gene 3835; predicted gene 14384; predicted gene 12950; predicted gene, 670915; H3 histone, family 3A; predicted gene 12657; predicted gene 6132; predicted gene 10257; predicted gene 7227; H3 histone, family 3B; predicted gene 6128; similar to histone; predicted gene 1986; predicted gene 6186; hypothetical protein LOC676337; predicted gene 6421; predicted gene 2198;…
15081	Gm4028	Mus musculus	predicted gene 14383; predicted gene 3835; predicted gene 14384; predicted gene 12950; predicted gene, 670915; H3 histone, family 3A; predicted gene 12657; predicted gene 6132; predicted gene 10257; predicted gene 7227; H3 histone, family 3B; predicted gene 6128; similar to histone; predicted gene 1986; predicted gene 6186; hypothetical protein LOC676337; predicted gene 6421; predicted gene 2198;…
15081	Gm10257	Mus musculus	predicted gene 14383; predicted gene 3835; predicted gene 14384; predicted gene 12950; predicted gene, 670915; H3 histone, family 3A; predicted gene 12657; predicted gene 6132; predicted gene 10257; predicted gene 7227; H3 histone, family 3B; predicted gene 6128; similar to histone; predicted gene 1986; predicted gene 6186; hypothetical protein LOC676337; predicted gene 6421; predicted gene 2198;…
15081	Gm13529	Mus musculus	predicted gene 14383; predicted gene 3835; predicted gene 14384; predicted gene 12950; predicted gene, 670915; H3 histone, family 3A; predicted gene 12657; predicted gene 6132; predicted gene 10257; predicted gene 7227; H3 histone, family 3B; predicted gene 6128; similar to histone; predicted gene 1986; predicted gene 6186; hypothetical protein LOC676337; predicted gene 6421; predicted gene 2198;…
15081	Gm8095	Mus musculus	predicted gene 14383; predicted gene 3835; predicted gene 14384; predicted gene 12950; predicted gene, 670915; H3 histone, family 3A; predicted gene 12657; predicted gene 6132; predicted gene 10257; predicted gene 7227; H3 histone, family 3B; predicted gene 6128; similar to histone; predicted gene 1986; predicted gene 6186; hypothetical protein LOC676337; predicted gene 6421; predicted gene 2198;…
15081	H3f3b	Mus musculus	predicted gene 14383; predicted gene 3835; predicted gene 14384; predicted gene 12950; predicted gene, 670915; H3 histone, family 3A; predicted gene 12657; predicted gene 6132; predicted gene 10257; predicted gene 7227; H3 histone, family 3B; predicted gene 6128; similar to histone; predicted gene 1986; predicted gene 6186; hypothetical protein LOC676337; predicted gene 6421; predicted gene 2198;…
15081	Gm7100	Mus musculus	predicted gene 14383; predicted gene 3835; predicted gene 14384; predicted gene 12950; predicted gene, 670915; H3 histone, family 3A; predicted gene 12657; predicted gene 6132; predicted gene 10257; predicted gene 7227; H3 histone, family 3B; predicted gene 6128; similar to histone; predicted gene 1986; predicted gene 6186; hypothetical protein LOC676337; predicted gene 6421; predicted gene 2198;…
56193	plek	Mus musculus	pleckstrin
70350	Basp1	Mus musculus	brain abundant, membrane attached signal protein 1
18414	OSMR	Mus musculus	oncostatin M receptor
360220	Speer4a	Mus musculus	hypothetical protein LOC100046568; predicted gene 1979; predicted gene 10220; spermatogenesis associated glutamate (E)-rich protein 4d; predicted gene 7347; similar to RIKEN cDNA 5031410I06; RIKEN cDNA 5031410I06 gene; predicted gene 5862; predicted gene 7361; spermatogenesis associated glutamate (E)-rich protein 4a
360220	LOC633720	Mus musculus	hypothetical protein LOC100046568; predicted gene 1979; predicted gene 10220; spermatogenesis associated glutamate (E)-rich protein 4d; predicted gene 7347; similar to RIKEN cDNA 5031410I06; RIKEN cDNA 5031410I06 gene; predicted gene 5862; predicted gene 7361; spermatogenesis associated glutamate (E)-rich protein 4a
360220	Speer4d	Mus musculus	hypothetical protein LOC100046568; predicted gene 1979; predicted gene 10220; spermatogenesis associated glutamate (E)-rich protein 4d; predicted gene 7347; similar to RIKEN cDNA 5031410I06; RIKEN cDNA 5031410I06 gene; predicted gene 5862; predicted gene 7361; spermatogenesis associated glutamate (E)-rich protein 4a
360220	Gm10220	Mus musculus	hypothetical protein LOC100046568; predicted gene 1979; predicted gene 10220; spermatogenesis associated glutamate (E)-rich protein 4d; predicted gene 7347; similar to RIKEN cDNA 5031410I06; RIKEN cDNA 5031410I06 gene; predicted gene 5862; predicted gene 7361; spermatogenesis associated glutamate (E)-rich protein 4a
360220	5031410I06Rik	Mus musculus	hypothetical protein LOC100046568; predicted gene 1979; predicted gene 10220; spermatogenesis associated glutamate (E)-rich protein 4d; predicted gene 7347; similar to RIKEN cDNA 5031410I06; RIKEN cDNA 5031410I06 gene; predicted gene 5862; predicted gene 7361; spermatogenesis associated glutamate (E)-rich protein 4a
360220	LOC100046568	Mus musculus	hypothetical protein LOC100046568; predicted gene 1979; predicted gene 10220; spermatogenesis associated glutamate (E)-rich protein 4d; predicted gene 7347; similar to RIKEN cDNA 5031410I06; RIKEN cDNA 5031410I06 gene; predicted gene 5862; predicted gene 7361; spermatogenesis associated glutamate (E)-rich protein 4a
360220	Gm7347	Mus musculus	hypothetical protein LOC100046568; predicted gene 1979; predicted gene 10220; spermatogenesis associated glutamate (E)-rich protein 4d; predicted gene 7347; similar to RIKEN cDNA 5031410I06; RIKEN cDNA 5031410I06 gene; predicted gene 5862; predicted gene 7361; spermatogenesis associated glutamate (E)-rich protein 4a
360220	Gm1979	Mus musculus	hypothetical protein LOC100046568; predicted gene 1979; predicted gene 10220; spermatogenesis associated glutamate (E)-rich protein 4d; predicted gene 7347; similar to RIKEN cDNA 5031410I06; RIKEN cDNA 5031410I06 gene; predicted gene 5862; predicted gene 7361; spermatogenesis associated glutamate (E)-rich protein 4a
360220	Gm7361	Mus musculus	hypothetical protein LOC100046568; predicted gene 1979; predicted gene 10220; spermatogenesis associated glutamate (E)-rich protein 4d; predicted gene 7347; similar to RIKEN cDNA 5031410I06; RIKEN cDNA 5031410I06 gene; predicted gene 5862; predicted gene 7361; spermatogenesis associated glutamate (E)-rich protein 4a
360220	Gm5862	Mus musculus	hypothetical protein LOC100046568; predicted gene 1979; predicted gene 10220; spermatogenesis associated glutamate (E)-rich protein 4d; predicted gene 7347; similar to RIKEN cDNA 5031410I06; RIKEN cDNA 5031410I06 gene; predicted gene 5862; predicted gene 7361; spermatogenesis associated glutamate (E)-rich protein 4a
68497	1110018G07Rik	Mus musculus	RIKEN cDNA 1110018G07 gene
331026	gmppb	Mus musculus	GDP-mannose pyrophosphorylase B
268749	RNF31	Mus musculus	ring finger protein 31
19342	RAB4B	Mus musculus	RAB4B, member RAS oncogene family
228775	TRIB3	Mus musculus	tribbles homolog 3 (Drosophila)
320007	SIDT1	Mus musculus	SID1 transmembrane family, member 1
77987	ASCC3	Mus musculus	activating signal cointegrator 1 complex subunit 3
218699	LOC100044756	Mus musculus	PX domain containing serine/threonine kinase; similar to PX domain-containing protein kinase-like protein (Modulator of Na,K-ATPase) (MONaKA)
218699	PXK	Mus musculus	PX domain containing serine/threonine kinase; similar to PX domain-containing protein kinase-like protein (Modulator of Na,K-ATPase) (MONaKA)
17287	Mep1a	Mus musculus	meprin 1 alpha
23797	Akt3	Mus musculus	thymoma viral proto-oncogene 3
432555	Gm5431	Mus musculus	predicted gene 5431
12122	BID	Mus musculus	BH3 interacting domain death agonist
319772	C130050O18Rik	Mus musculus	RIKEN cDNA C130050O18 gene
101118	TMEM168	Mus musculus	transmembrane protein 168
20442	ST3GAL1	Mus musculus	ST3 beta-galactoside alpha-2,3-sialyltransferase 1
70365	Speer5-ps1	Mus musculus	spermatogenesis associated glutamate (E)-rich protein 5, pseudogene 1
22682	ZFAND5	Mus musculus	similar to zinc finger protein ZNF216; zinc finger, AN1-type domain 5
22682	LOC100047896	Mus musculus	similar to zinc finger protein ZNF216; zinc finger, AN1-type domain 5
13058	CYBB	Mus musculus	cytochrome b-245, beta polypeptide
12343	Capza2	Mus musculus	capping protein (actin filament) muscle Z-line, alpha 2
76663	1700123I01Rik	Mus musculus	RIKEN cDNA 1700123I01 gene; hypothetical LOC622554
209488	HSH2D	Mus musculus	hematopoietic SH2 domain containing
353346	GPR141	Mus musculus	G protein-coupled receptor 141
13052	cxadr	Mus musculus	coxsackie virus and adenovirus receptor
16477	junb	Mus musculus	Jun-B oncogene
27984	Efhd2	Mus musculus	similar to EF hand domain containing 2; EF hand domain containing 2
27984	LOC100048188	Mus musculus	similar to EF hand domain containing 2; EF hand domain containing 2
71371	LOC100044968	Mus musculus	similar to modulator recognition factor 2; AT rich interactive domain 5B (MRF1-like)
71371	ARID5B	Mus musculus	similar to modulator recognition factor 2; AT rich interactive domain 5B (MRF1-like)
24088	TLR2	Mus musculus	toll-like receptor 2
64136	SDF2L1	Mus musculus	stromal cell-derived factor 2-like 1
268567	TMEM229B	Mus musculus	RIKEN cDNA 6330442E10 gene
226422	Rab7l1	Mus musculus	RAB7, member RAS oncogene family-like 1
215615	Rnpep	Mus musculus	arginyl aminopeptidase (aminopeptidase B)
233066	AI428936	Mus musculus	expressed sequence AI428936
381622	Speer4a	Mus musculus	hypothetical protein LOC100046568; predicted gene 1979; predicted gene 10220; spermatogenesis associated glutamate (E)-rich protein 4d; predicted gene 7347; similar to RIKEN cDNA 5031410I06; RIKEN cDNA 5031410I06 gene; predicted gene 5862; predicted gene 7361; spermatogenesis associated glutamate (E)-rich protein 4a
381622	LOC633720	Mus musculus	hypothetical protein LOC100046568; predicted gene 1979; predicted gene 10220; spermatogenesis associated glutamate (E)-rich protein 4d; predicted gene 7347; similar to RIKEN cDNA 5031410I06; RIKEN cDNA 5031410I06 gene; predicted gene 5862; predicted gene 7361; spermatogenesis associated glutamate (E)-rich protein 4a
381622	Speer4d	Mus musculus	hypothetical protein LOC100046568; predicted gene 1979; predicted gene 10220; spermatogenesis associated glutamate (E)-rich protein 4d; predicted gene 7347; similar to RIKEN cDNA 5031410I06; RIKEN cDNA 5031410I06 gene; predicted gene 5862; predicted gene 7361; spermatogenesis associated glutamate (E)-rich protein 4a
381622	Gm10220	Mus musculus	hypothetical protein LOC100046568; predicted gene 1979; predicted gene 10220; spermatogenesis associated glutamate (E)-rich protein 4d; predicted gene 7347; similar to RIKEN cDNA 5031410I06; RIKEN cDNA 5031410I06 gene; predicted gene 5862; predicted gene 7361; spermatogenesis associated glutamate (E)-rich protein 4a
381622	5031410I06Rik	Mus musculus	hypothetical protein LOC100046568; predicted gene 1979; predicted gene 10220; spermatogenesis associated glutamate (E)-rich protein 4d; predicted gene 7347; similar to RIKEN cDNA 5031410I06; RIKEN cDNA 5031410I06 gene; predicted gene 5862; predicted gene 7361; spermatogenesis associated glutamate (E)-rich protein 4a
381622	LOC100046568	Mus musculus	hypothetical protein LOC100046568; predicted gene 1979; predicted gene 10220; spermatogenesis associated glutamate (E)-rich protein 4d; predicted gene 7347; similar to RIKEN cDNA 5031410I06; RIKEN cDNA 5031410I06 gene; predicted gene 5862; predicted gene 7361; spermatogenesis associated glutamate (E)-rich protein 4a
381622	Gm7347	Mus musculus	hypothetical protein LOC100046568; predicted gene 1979; predicted gene 10220; spermatogenesis associated glutamate (E)-rich protein 4d; predicted gene 7347; similar to RIKEN cDNA 5031410I06; RIKEN cDNA 5031410I06 gene; predicted gene 5862; predicted gene 7361; spermatogenesis associated glutamate (E)-rich protein 4a
381622	Gm1979	Mus musculus	hypothetical protein LOC100046568; predicted gene 1979; predicted gene 10220; spermatogenesis associated glutamate (E)-rich protein 4d; predicted gene 7347; similar to RIKEN cDNA 5031410I06; RIKEN cDNA 5031410I06 gene; predicted gene 5862; predicted gene 7361; spermatogenesis associated glutamate (E)-rich protein 4a
381622	Gm7361	Mus musculus	hypothetical protein LOC100046568; predicted gene 1979; predicted gene 10220; spermatogenesis associated glutamate (E)-rich protein 4d; predicted gene 7347; similar to RIKEN cDNA 5031410I06; RIKEN cDNA 5031410I06 gene; predicted gene 5862; predicted gene 7361; spermatogenesis associated glutamate (E)-rich protein 4a
381622	Gm5862	Mus musculus	hypothetical protein LOC100046568; predicted gene 1979; predicted gene 10220; spermatogenesis associated glutamate (E)-rich protein 4d; predicted gene 7347; similar to RIKEN cDNA 5031410I06; RIKEN cDNA 5031410I06 gene; predicted gene 5862; predicted gene 7361; spermatogenesis associated glutamate (E)-rich protein 4a
19325	RAB10	Mus musculus	RAB10, member RAS oncogene family
12501	CD3E	Mus musculus	CD3 antigen, epsilon polypeptide
16874	lhx6	Mus musculus	LIM homeobox protein 6
240047	Mmp25	Mus musculus	matrix metallopeptidase 25
12977	csf1	Mus musculus	colony stimulating factor 1 (macrophage)
51791	RGS14	Mus musculus	regulator of G-protein signaling 14
19124	Procr	Mus musculus	protein C receptor, endothelial
27215	AZI2	Mus musculus	5-azacytidine induced gene 2
230837	ASAP3	Mus musculus	ArfGAP with SH3 domain, ankyrin repeat and PH domain 3
70155	OGFRL1	Mus musculus	opioid growth factor receptor-like 1
13178	DCK	Mus musculus	deoxycytidine kinase
14941	Gzmd	Mus musculus	granzyme D
12364	LOC100044205	Mus musculus	caspase 12; hypothetical protein LOC100044205
12364	CASP12	Mus musculus	caspase 12; hypothetical protein LOC100044205
75772	Pnpla5	Mus musculus	patatin-like phospholipase domain containing 5
68279	Mcoln2	Mus musculus	mucolipin 2
620913	Gm12185	Mus musculus	predicted gene, OTTMUSG00000005523
14745	lpar1	Mus musculus	lysophosphatidic acid receptor 1
77056	TMCO4	Mus musculus	transmembrane and coiled-coil domains 4
11838	ARC	Mus musculus	activity regulated cytoskeletal-associated protein
26941	SLC9A3R1	Mus musculus	solute carrier family 9 (sodium/hydrogen exchanger), member 3 regulator 1
330173	2610524H06Rik	Mus musculus	RIKEN cDNA 2610524H06 gene
20539	LOC100047619	Mus musculus	similar to solute carrier family 7 (cationic amino acid transporter, y+ system), member 5; similar to Solute carrier family 7 (cationic amino acid transporter, y+ system), member 5; solute carrier family 7 (cationic amino acid transporter, y+ system), member 5
20539	LOC100047521	Mus musculus	similar to solute carrier family 7 (cationic amino acid transporter, y+ system), member 5; similar to Solute carrier family 7 (cationic amino acid transporter, y+ system), member 5; solute carrier family 7 (cationic amino acid transporter, y+ system), member 5
20539	SLC7A5	Mus musculus	similar to solute carrier family 7 (cationic amino acid transporter, y+ system), member 5; similar to Solute carrier family 7 (cationic amino acid transporter, y+ system), member 5; solute carrier family 7 (cationic amino acid transporter, y+ system), member 5
53622	Krt85	Mus musculus	keratin 85
80287	Apobec3	Mus musculus	apolipoprotein B mRNA editing enzyme, catalytic polypeptide 3
71956	RNF135	Mus musculus	ring finger protein 135
70640	dcp2	Mus musculus	DCP2 decapping enzyme homolog (S. cerevisiae)
69834	Rab43	Mus musculus	RAB43, member RAS oncogene family
15900	IRF8	Mus musculus	interferon regulatory factor 8
69065	CHAC1	Mus musculus	ChaC, cation transport regulator-like 1 (E. coli)
17748	Mt1	Mus musculus	metallothionein 1
225363	etf1	Mus musculus	eukaryotic translation termination factor 1
142688	ASB13	Mus musculus	ankyrin repeat and SOCS box-containing 13
77573	vps33a	Mus musculus	vacuolar protein sorting 33A (yeast)
17242	Mdk	Mus musculus	midkine
23969	Pacsin1	Mus musculus	protein kinase C and casein kinase substrate in neurons 1
107831	LOC100045900	Mus musculus	brain-specific angiogenesis inhibitor 1; similar to brain-specific angiogenesis inhibitor 1
107831	BAI1	Mus musculus	brain-specific angiogenesis inhibitor 1; similar to brain-specific angiogenesis inhibitor 1
18263	Gm7278	Mus musculus	predicted gene 6742; ornithine decarboxylase, structural 1; similar to Ornithine decarboxylase (ODC); predicted gene 7993; predicted gene 15645; predicted gene 9115; predicted gene 7278
18263	ODC1	Mus musculus	predicted gene 6742; ornithine decarboxylase, structural 1; similar to Ornithine decarboxylase (ODC); predicted gene 7993; predicted gene 15645; predicted gene 9115; predicted gene 7278
18263	Gm6742	Mus musculus	predicted gene 6742; ornithine decarboxylase, structural 1; similar to Ornithine decarboxylase (ODC); predicted gene 7993; predicted gene 15645; predicted gene 9115; predicted gene 7278
18263	Gm15645	Mus musculus	predicted gene 6742; ornithine decarboxylase, structural 1; similar to Ornithine decarboxylase (ODC); predicted gene 7993; predicted gene 15645; predicted gene 9115; predicted gene 7278
18263	LOC676173	Mus musculus	predicted gene 6742; ornithine decarboxylase, structural 1; similar to Ornithine decarboxylase (ODC); predicted gene 7993; predicted gene 15645; predicted gene 9115; predicted gene 7278
18263	Gm9115	Mus musculus	predicted gene 6742; ornithine decarboxylase, structural 1; similar to Ornithine decarboxylase (ODC); predicted gene 7993; predicted gene 15645; predicted gene 9115; predicted gene 7278
18263	Gm7993	Mus musculus	predicted gene 6742; ornithine decarboxylase, structural 1; similar to Ornithine decarboxylase (ODC); predicted gene 7993; predicted gene 15645; predicted gene 9115; predicted gene 7278
108670	EPSTI1	Mus musculus	epithelial stromal interaction 1 (breast)
11982	ATP10A	Mus musculus	ATPase, class V, type 10A
11637	Ak2	Mus musculus	similar to adenylate kinase 2; adenylate kinase 2
11637	LOC100047005	Mus musculus	similar to adenylate kinase 2; adenylate kinase 2
407243	Gm6194	Mus musculus	predicted gene 6194; transmembrane protein 189
407243	TMEM189	Mus musculus	predicted gene 6194; transmembrane protein 189
12581	CDKN2D	Mus musculus	cyclin-dependent kinase inhibitor 2D (p19, inhibits CDK4)
142980	TLR3	Mus musculus	toll-like receptor 3
12265	Ciita	Mus musculus	class II transactivator
27361	SEPX1	Mus musculus	selenoprotein X 1
67102	D16Ertd472e	Mus musculus	DNA segment, Chr 16, ERATO Doi 472, expressed
70835	Prss22	Mus musculus	protease, serine, 22
108058	CAMK2D	Mus musculus	calcium/calmodulin-dependent protein kinase II, delta
108909	Gm16589	Mus musculus	axin interactor, dorsalization associated; axin interaction partner and dorsalization antagonist pseudogene
108909	aidA	Mus musculus	axin interactor, dorsalization associated; axin interaction partner and dorsalization antagonist pseudogene
73067	TMEM192	Mus musculus	transmembrane protein 192
80876	Gm8144	Mus musculus	similar to interferon induced transmembrane protein 2; interferon induced transmembrane protein 2; predicted gene 8144
80876	Ifitm2	Mus musculus	similar to interferon induced transmembrane protein 2; interferon induced transmembrane protein 2; predicted gene 8144
80876	LOC631287	Mus musculus	similar to interferon induced transmembrane protein 2; interferon induced transmembrane protein 2; predicted gene 8144
107522	ECE2	Mus musculus	endothelin converting enzyme 2
216549	AFTPH	Mus musculus	aftiphilin
20684	Sp100	Mus musculus	nuclear antigen Sp100
229593	Golph3l	Mus musculus	golgi phosphoprotein 3-like
230279	6330416G13Rik	Mus musculus	RIKEN cDNA 6330416G13 gene
109082	Fbxw17	Mus musculus	F-box and WD-40 domain protein 17
17357	Marcksl1-ps3	Mus musculus	MARCKS-like 1; predicted gene 9106
17357	MARCKSL1	Mus musculus	MARCKS-like 1; predicted gene 9106
57296	PSMD8	Mus musculus	proteasome (prosome, macropain) 26S subunit, non-ATPase, 8
107684	coro2a	Mus musculus	coronin, actin binding protein 2A
27041	G3BP1	Mus musculus	Ras-GTPase-activating protein SH3-domain binding protein 1
229363	Gm7282	Mus musculus	guanine monphosphate synthetase; predicted gene 7282
229363	GMPS	Mus musculus	guanine monphosphate synthetase; predicted gene 7282
114643	Oas1c	Mus musculus	2'-5' oligoadenylate synthetase 1C
69994	Ddi2	Mus musculus	regulatory solute carrier protein, family 1, member 1; DNA-damage inducible protein 2
69994	RSC1A1	Mus musculus	regulatory solute carrier protein, family 1, member 1; DNA-damage inducible protein 2
100535	Oas1d	Mus musculus	2'-5' oligoadenylate synthetase 1D
107022	GRAMD3	Mus musculus	GRAM domain containing 3
20229	Sat1	Mus musculus	similar to spermidine/spermine N1-acetyltransferase; predicted gene 5552; spermidine/spermine N1-acetyl transferase 1
20229	Gm5552	Mus musculus	similar to spermidine/spermine N1-acetyltransferase; predicted gene 5552; spermidine/spermine N1-acetyl transferase 1
20229	LOC100047261	Mus musculus	similar to spermidine/spermine N1-acetyltransferase; predicted gene 5552; spermidine/spermine N1-acetyl transferase 1
245240	9930111J21Rik2	Mus musculus	RIKEN cDNA 9930111J21 gene; interferon-inducible GTPase family member
245240	9930111J21Rik1	Mus musculus	RIKEN cDNA 9930111J21 gene; interferon-inducible GTPase family member
17768	mthfd2	Mus musculus	methylenetetrahydrofolate dehydrogenase (NAD+ dependent), methenyltetrahydrofolate cyclohydrolase
18036	NFKBIB	Mus musculus	nuclear factor of kappa light polypeptide gene enhancer in B-cells inhibitor, beta
17119	MXD1	Mus musculus	MAX dimerization protein 1
69104	Gm7684	Mus musculus	predicted gene 7684; membrane-associated ring finger (C3HC4) 5
69104	MARCH5	Mus musculus	predicted gene 7684; membrane-associated ring finger (C3HC4) 5
74137	NUAK2	Mus musculus	NUAK family, SNF1-like kinase, 2
216344	rab21	Mus musculus	RAB21, member RAS oncogene family
13063	Gm10108	Mus musculus	predicted gene 10108; cytochrome c, somatic; predicted gene 10053; similar to cytochrome c
13063	LOC100045925	Mus musculus	predicted gene 10108; cytochrome c, somatic; predicted gene 10053; similar to cytochrome c
13063	Gm10053	Mus musculus	predicted gene 10108; cytochrome c, somatic; predicted gene 10053; similar to cytochrome c
13063	CYCS	Mus musculus	predicted gene 10108; cytochrome c, somatic; predicted gene 10053; similar to cytochrome c
13063	LOC100048270	Mus musculus	predicted gene 10108; cytochrome c, somatic; predicted gene 10053; similar to cytochrome c
21356	Tapbp	Mus musculus	TAP binding protein
15361	Hmga1-rs1	Mus musculus	high mobility group AT-hook I, related sequence 1; high mobility group AT-hook 1
15361	HMGA1	Mus musculus	high mobility group AT-hook I, related sequence 1; high mobility group AT-hook 1
242960	Fbxl5	Mus musculus	F-box and leucine-rich repeat protein 5
56089	RAMP3	Mus musculus	receptor (calcitonin) activity modifying protein 3; similar to receptor activity modifying protein 3
56089	LOC100046186	Mus musculus	receptor (calcitonin) activity modifying protein 3; similar to receptor activity modifying protein 3
15077	HIST2H3B	Mus musculus	histone cluster 2, H3b; histone cluster 1, H3f; histone cluster 1, H3e; histone cluster 2, H3c1; histone cluster 1, H3d; histone cluster 1, H3c; histone cluster 1, H3b; histone cluster 2, H3c2; histone cluster 2, H2aa1; histone cluster 2, H2aa2
15077	Hist2h2aa2	Mus musculus	histone cluster 2, H3b; histone cluster 1, H3f; histone cluster 1, H3e; histone cluster 2, H3c1; histone cluster 1, H3d; histone cluster 1, H3c; histone cluster 1, H3b; histone cluster 2, H3c2; histone cluster 2, H2aa1; histone cluster 2, H2aa2
15077	HIST1H3B	Mus musculus	histone cluster 2, H3b; histone cluster 1, H3f; histone cluster 1, H3e; histone cluster 2, H3c1; histone cluster 1, H3d; histone cluster 1, H3c; histone cluster 1, H3b; histone cluster 2, H3c2; histone cluster 2, H2aa1; histone cluster 2, H2aa2
15077	Hist2h3c1	Mus musculus	histone cluster 2, H3b; histone cluster 1, H3f; histone cluster 1, H3e; histone cluster 2, H3c1; histone cluster 1, H3d; histone cluster 1, H3c; histone cluster 1, H3b; histone cluster 2, H3c2; histone cluster 2, H2aa1; histone cluster 2, H2aa2
15077	Hist2h2aa1	Mus musculus	histone cluster 2, H3b; histone cluster 1, H3f; histone cluster 1, H3e; histone cluster 2, H3c1; histone cluster 1, H3d; histone cluster 1, H3c; histone cluster 1, H3b; histone cluster 2, H3c2; histone cluster 2, H2aa1; histone cluster 2, H2aa2
15077	HIST1H3C	Mus musculus	histone cluster 2, H3b; histone cluster 1, H3f; histone cluster 1, H3e; histone cluster 2, H3c1; histone cluster 1, H3d; histone cluster 1, H3c; histone cluster 1, H3b; histone cluster 2, H3c2; histone cluster 2, H2aa1; histone cluster 2, H2aa2
15077	Hist2h3c2	Mus musculus	histone cluster 2, H3b; histone cluster 1, H3f; histone cluster 1, H3e; histone cluster 2, H3c1; histone cluster 1, H3d; histone cluster 1, H3c; histone cluster 1, H3b; histone cluster 2, H3c2; histone cluster 2, H2aa1; histone cluster 2, H2aa2
15077	HIST1H3D	Mus musculus	histone cluster 2, H3b; histone cluster 1, H3f; histone cluster 1, H3e; histone cluster 2, H3c1; histone cluster 1, H3d; histone cluster 1, H3c; histone cluster 1, H3b; histone cluster 2, H3c2; histone cluster 2, H2aa1; histone cluster 2, H2aa2
15077	HIST1H3E	Mus musculus	histone cluster 2, H3b; histone cluster 1, H3f; histone cluster 1, H3e; histone cluster 2, H3c1; histone cluster 1, H3d; histone cluster 1, H3c; histone cluster 1, H3b; histone cluster 2, H3c2; histone cluster 2, H2aa1; histone cluster 2, H2aa2
15077	HIST1H3F	Mus musculus	histone cluster 2, H3b; histone cluster 1, H3f; histone cluster 1, H3e; histone cluster 2, H3c1; histone cluster 1, H3d; histone cluster 1, H3c; histone cluster 1, H3b; histone cluster 2, H3c2; histone cluster 2, H2aa1; histone cluster 2, H2aa2
224840	Treml4	Mus musculus	triggering receptor expressed on myeloid cells-like 4
240832	TOR1AIP2	Mus musculus	torsin A interacting protein 2
72580	ZUFSP	Mus musculus	zinc finger with UFM1-specific peptidase domain
57912	CDC42SE1	Mus musculus	CDC42 small effector 1
19073	srgn	Mus musculus	serglycin
100340	Smpdl3b	Mus musculus	sphingomyelin phosphodiesterase, acid-like 3B
14701	GNG12	Mus musculus	guanine nucleotide binding protein (G protein), gamma 12
cluster 9
219132	D14Ertd668e	Mus musculus	predicted gene 6907; predicted gene 6904; predicted gene 4902; DNA segment, Chr 14, ERATO Doi 668, expressed; PHD finger protein 11
219132	Gm4902	Mus musculus	predicted gene 6907; predicted gene 6904; predicted gene 4902; DNA segment, Chr 14, ERATO Doi 668, expressed; PHD finger protein 11
219132	Gm6907	Mus musculus	predicted gene 6907; predicted gene 6904; predicted gene 4902; DNA segment, Chr 14, ERATO Doi 668, expressed; PHD finger protein 11
219132	PHF11	Mus musculus	predicted gene 6907; predicted gene 6904; predicted gene 4902; DNA segment, Chr 14, ERATO Doi 668, expressed; PHD finger protein 11
219132	Gm6904	Mus musculus	predicted gene 6907; predicted gene 6904; predicted gene 4902; DNA segment, Chr 14, ERATO Doi 668, expressed; PHD finger protein 11
54396	Irgm2	Mus musculus	immunity-related GTPase family M member 2
219131	D14Ertd668e	Mus musculus	predicted gene 6907; predicted gene 6904; predicted gene 4902; DNA segment, Chr 14, ERATO Doi 668, expressed; PHD finger protein 11
219131	Gm4902	Mus musculus	predicted gene 6907; predicted gene 6904; predicted gene 4902; DNA segment, Chr 14, ERATO Doi 668, expressed; PHD finger protein 11
219131	Gm6907	Mus musculus	predicted gene 6907; predicted gene 6904; predicted gene 4902; DNA segment, Chr 14, ERATO Doi 668, expressed; PHD finger protein 11
219131	PHF11	Mus musculus	predicted gene 6907; predicted gene 6904; predicted gene 4902; DNA segment, Chr 14, ERATO Doi 668, expressed; PHD finger protein 11
219131	Gm6904	Mus musculus	predicted gene 6907; predicted gene 6904; predicted gene 4902; DNA segment, Chr 14, ERATO Doi 668, expressed; PHD finger protein 11
15944	Irgm1	Mus musculus	immunity-related GTPase family M member 1
19106	EIF2AK2	Mus musculus	eukaryotic translation initiation factor 2-alpha kinase 2
229898	gbp5	Mus musculus	guanylate binding protein 5
59027	NAMPT	Mus musculus	nicotinamide phosphoribosyltransferase
18950	LOC100045567	Mus musculus	similar to purine nucleoside phosphorylase; purine-nucleoside phosphorylase 1
18950	pnp	Mus musculus	similar to purine nucleoside phosphorylase; purine-nucleoside phosphorylase 1
12642	CH25H	Mus musculus	cholesterol 25-hydroxylase
69217	Plekha4	Mus musculus	pleckstrin homology domain containing, family A (phosphoinositide binding specific) member 4
56791	Ube2l6	Mus musculus	ubiquitin-conjugating enzyme E2L 6
60533	CD274	Mus musculus	CD274 antigen
12703	Socs1	Mus musculus	suppressor of cytokine signaling 1
20128	Trim30	Mus musculus	tripartite motif-containing 30
58185	RSAD2	Mus musculus	radical S-adenosyl methionine domain containing 2
21354	tap1	Mus musculus	transporter 1, ATP-binding cassette, sub-family B (MDR/TAP)
56417	Adar	Mus musculus	adenosine deaminase, RNA-specific
16145	Igtp	Mus musculus	interferon gamma induced GTPase
107350	AW112010	Mus musculus	expressed sequence AW112010
22040	trex1	Mus musculus	three prime repair exonuclease 1
67775	rtp4	Mus musculus	receptor transporter protein 4
15953	Ifi47	Mus musculus	interferon gamma inducible protein 47
209387	AI451617	Mus musculus	expressed sequence AI451617
74568	MLKL	Mus musculus	mixed lineage kinase domain-like
229900	Gbp6	Mus musculus	guanylate binding protein 6
327959	XAF1	Mus musculus	XIAP associated factor 1
226695	Ifi205	Mus musculus	interferon activated gene 205
98999	Znfx1	Mus musculus	zinc finger, NFX1-type containing 1
381308	MNDA	Mus musculus	myeloid cell nuclear differentiation antigen
30935	TOR3A	Mus musculus	torsin family 3, member A
14825	CXCL1	Mus musculus	chemokine (C-X-C motif) ligand 1
55932	GBP3	Mus musculus	guanylate binding protein 3
78906	9130017N09Rik	Mus musculus	RIKEN cDNA 9130017N09 gene
20846	STAT1	Mus musculus	signal transducer and activator of transcription 1
70110	IFI35	Mus musculus	interferon-induced protein 35
20847	STAT2	Mus musculus	signal transducer and activator of transcription 2
12363	LOC100044206	Mus musculus	caspase 4, apoptosis-related cysteine peptidase; hypothetical protein LOC100044206
12363	Casp4	Mus musculus	caspase 4, apoptosis-related cysteine peptidase; hypothetical protein LOC100044206
20293	Ccl12	Mus musculus	chemokine (C-C motif) ligand 12; similar to monocyte chemoattractant protein-5
21822	Tgtp1	Mus musculus	T-cell specific GTPase 2; T-cell specific GTPase
21822	Tgtp2	Mus musculus	T-cell specific GTPase 2; T-cell specific GTPase
60440	iigp1	Mus musculus	interferon inducible GTPase 1; interferon-inducible GTPase-like
60440	Iigp1b	Mus musculus	interferon inducible GTPase 1; interferon-inducible GTPase-like
71586	IFIH1	Mus musculus	interferon induced with helicase C domain 1
22436	XDH	Mus musculus	xanthine dehydrogenase
672511	RNF213	Mus musculus	ring finger protein 213
237887	Slfn10	Mus musculus	schlafen 10
57444	ISG20	Mus musculus	interferon-stimulated protein
22169	CMPK2	Mus musculus	cytidine monophosphate (UMP-CMP) kinase 2, mitochondrial
cluster 10
208263	TOR1AIP1	Mus musculus	torsin A interacting protein 1
666168	Cyp4a10	Mus musculus	similar to DNA-directed RNA polymerase II 7.6 kDa polypeptide (RPB10) (RPB7.6) (RPABC5); hypothetical protein LOC100044218; predicted gene 13015; polymerase (RNA) II (DNA directed) polypeptide L; cytochrome P450, family 4, subfamily a, polypeptide 31; cytochrome P450, family 4, subfamily a, polypeptide 32; predicted gene 10774; cytochrome P450, family 4, subfamily a, polypeptide 10
666168	Gm10774	Mus musculus	similar to DNA-directed RNA polymerase II 7.6 kDa polypeptide (RPB10) (RPB7.6) (RPABC5); hypothetical protein LOC100044218; predicted gene 13015; polymerase (RNA) II (DNA directed) polypeptide L; cytochrome P450, family 4, subfamily a, polypeptide 31; cytochrome P450, family 4, subfamily a, polypeptide 32; predicted gene 10774; cytochrome P450, family 4, subfamily a, polypeptide 10
666168	POLR2L	Mus musculus	similar to DNA-directed RNA polymerase II 7.6 kDa polypeptide (RPB10) (RPB7.6) (RPABC5); hypothetical protein LOC100044218; predicted gene 13015; polymerase (RNA) II (DNA directed) polypeptide L; cytochrome P450, family 4, subfamily a, polypeptide 31; cytochrome P450, family 4, subfamily a, polypeptide 32; predicted gene 10774; cytochrome P450, family 4, subfamily a, polypeptide 10
666168	Cyp4a32	Mus musculus	similar to DNA-directed RNA polymerase II 7.6 kDa polypeptide (RPB10) (RPB7.6) (RPABC5); hypothetical protein LOC100044218; predicted gene 13015; polymerase (RNA) II (DNA directed) polypeptide L; cytochrome P450, family 4, subfamily a, polypeptide 31; cytochrome P450, family 4, subfamily a, polypeptide 32; predicted gene 10774; cytochrome P450, family 4, subfamily a, polypeptide 10
666168	LOC100044218	Mus musculus	similar to DNA-directed RNA polymerase II 7.6 kDa polypeptide (RPB10) (RPB7.6) (RPABC5); hypothetical protein LOC100044218; predicted gene 13015; polymerase (RNA) II (DNA directed) polypeptide L; cytochrome P450, family 4, subfamily a, polypeptide 31; cytochrome P450, family 4, subfamily a, polypeptide 32; predicted gene 10774; cytochrome P450, family 4, subfamily a, polypeptide 10
666168	Cyp4a31	Mus musculus	similar to DNA-directed RNA polymerase II 7.6 kDa polypeptide (RPB10) (RPB7.6) (RPABC5); hypothetical protein LOC100044218; predicted gene 13015; polymerase (RNA) II (DNA directed) polypeptide L; cytochrome P450, family 4, subfamily a, polypeptide 31; cytochrome P450, family 4, subfamily a, polypeptide 32; predicted gene 10774; cytochrome P450, family 4, subfamily a, polypeptide 10
666168	Gm13015	Mus musculus	similar to DNA-directed RNA polymerase II 7.6 kDa polypeptide (RPB10) (RPB7.6) (RPABC5); hypothetical protein LOC100044218; predicted gene 13015; polymerase (RNA) II (DNA directed) polypeptide L; cytochrome P450, family 4, subfamily a, polypeptide 31; cytochrome P450, family 4, subfamily a, polypeptide 32; predicted gene 10774; cytochrome P450, family 4, subfamily a, polypeptide 10
434341	NLRC5	Mus musculus	NLR family, CARD domain containing 5
15114	Hap1	Mus musculus	huntingtin-associated protein 1
110454	Ly6a	Mus musculus	lymphocyte antigen 6 complex, locus A
81018	RNF114	Mus musculus	ring finger protein 114
15042	H2-T24	Mus musculus	similar to histocompatibility 2, T region locus 24; histocompatibility 2, T region locus 24
15042	LOC100045444	Mus musculus	similar to histocompatibility 2, T region locus 24; histocompatibility 2, T region locus 24
68891	Cd177	Mus musculus	CD177 antigen
57248	Ly6i	Mus musculus	lymphocyte antigen 6 complex, locus I
244183	LOC100046632	Mus musculus	similar to tripartite motif protein TRIM30; RIKEN cDNA A530023O14 gene
244183	A530023O14Rik	Mus musculus	similar to tripartite motif protein TRIM30; RIKEN cDNA A530023O14 gene
12010	B2M	Mus musculus	beta-2 microglobulin
109032	SP110	Mus musculus	predicted gene 15753; Sp110 nuclear body protein
109032	Gm15753	Mus musculus	predicted gene 15753; Sp110 nuclear body protein
20345	Selplg	Mus musculus	selectin, platelet (p-selectin) ligand
69028	Mitd1	Mus musculus	MIT, microtubule interacting and transport, domain containing 1
16186	Gm614	Mus musculus	predicted gene 614; interleukin 2 receptor, gamma chain
16186	il2rg	Mus musculus	predicted gene 614; interleukin 2 receptor, gamma chain
74157	Rnf8	Mus musculus	RIKEN cDNA 1300018I05 gene; ring finger protein 8
74157	FTSJD2	Mus musculus	RIKEN cDNA 1300018I05 gene; ring finger protein 8
74153	Uba7	Mus musculus	ubiquitin-activating enzyme E1-like; RIKEN cDNA D330022A01 gene
74153	Cdh29	Mus musculus	ubiquitin-activating enzyme E1-like; RIKEN cDNA D330022A01 gene
17454	MOV10	Mus musculus	Moloney leukemia virus 10; predicted gene 7357
17454	Gm7357	Mus musculus	Moloney leukemia virus 10; predicted gene 7357
75608	CHMP4B	Mus musculus	chromatin modifying protein 4B
21926	TNF	Mus musculus	tumor necrosis factor
229003	BC006779	Mus musculus	cDNA sequence BC006779
66940	SHISA5	Mus musculus	shisa homolog 5 (Xenopus laevis)
17069	Ly6e	Mus musculus	lymphocyte antigen 6 complex, locus E
209588	Sectm1a	Mus musculus	secreted and transmembrane 1A
17067	Ly6c1	Mus musculus	lymphocyte antigen 6 complex, locus C2; lymphocyte antigen 6 complex, locus C1
17067	Ly6c2	Mus musculus	lymphocyte antigen 6 complex, locus C2; lymphocyte antigen 6 complex, locus C1
83490	Pik3ap1	Mus musculus	phosphoinositide-3-kinase adaptor protein 1
230073	DDX58	Mus musculus	DEAD (Asp-Glu-Ala-Asp) box polypeptide 58
547253	PARP14	Mus musculus	poly (ADP-ribose) polymerase family, member 14
14728	Gp49a	Mus musculus	glycoprotein 49 A; leukocyte immunoglobulin-like receptor, subfamily B, member 4
14728	LILRB4	Mus musculus	glycoprotein 49 A; leukocyte immunoglobulin-like receptor, subfamily B, member 4
330890	PIWIL4	Mus musculus	piwi-like homolog 4 (Drosophila)
227659	SLC2A6	Mus musculus	solute carrier family 2 (facilitated glucose transporter), member 6
214855	Arid5a	Mus musculus	AT rich interactive domain 5A (MRF1-like)
14972	H2-K1	Mus musculus	histocompatibility 2, K1, K region; similar to H-2K(d) antigen
14972	LOC100044874	Mus musculus	histocompatibility 2, K1, K region; similar to H-2K(d) antigen
243771	PARP12	Mus musculus	poly (ADP-ribose) polymerase family, member 12
18726	LILRA6	Mus musculus	paired-Ig-like receptor A3
15039	LOC100044190	Mus musculus	histocompatibility 2, T region locus 9; hypothetical protein LOC100044191; histocompatibility 2, T region locus 10; hypothetical protein LOC100044190; histocompatibility 2, T region locus 22
15039	H2-T9	Mus musculus	histocompatibility 2, T region locus 9; hypothetical protein LOC100044191; histocompatibility 2, T region locus 10; hypothetical protein LOC100044190; histocompatibility 2, T region locus 22
15039	LOC100044191	Mus musculus	histocompatibility 2, T region locus 9; hypothetical protein LOC100044191; histocompatibility 2, T region locus 10; hypothetical protein LOC100044190; histocompatibility 2, T region locus 22
15039	H2-T22	Mus musculus	histocompatibility 2, T region locus 9; hypothetical protein LOC100044191; histocompatibility 2, T region locus 10; hypothetical protein LOC100044190; histocompatibility 2, T region locus 22
15039	H2-T10	Mus musculus	histocompatibility 2, T region locus 9; hypothetical protein LOC100044191; histocompatibility 2, T region locus 10; hypothetical protein LOC100044190; histocompatibility 2, T region locus 22
16391	IRF9	Mus musculus	interferon regulatory factor 9
78781	ZC3HAV1	Mus musculus	zinc finger CCCH type, antiviral 1
75761	Apol7a	Mus musculus	apolipoprotein L 7a
327978	Slfn5	Mus musculus	schlafen 5; hypothetical protein LOC100047131
327978	LOC100047131	Mus musculus	schlafen 5; hypothetical protein LOC100047131
18037	Nfkbie	Mus musculus	nuclear factor of kappa light polypeptide gene enhancer in B-cells inhibitor, epsilon
328830	A530064D06Rik	Mus musculus	RIKEN cDNA A530064D06 gene
72075	Ogfr	Mus musculus	opioid growth factor receptor
217203	TMEM106A	Mus musculus	transmembrane protein 106A
13163	DAXX	Mus musculus	Fas death domain-associated protein
639910	LOC639910	Mus musculus	hypothetical protein LOC639910
212943	Fam46a	Mus musculus	family with sequence similarity 46, member A
170460	STARD5	Mus musculus	StAR-related lipid transfer (START) domain containing 5
11898	ASS1	Mus musculus	argininosuccinate synthetase 1
21355	TAP2	Mus musculus	transporter 2, ATP-binding cassette, sub-family B (MDR/TAP)
231712	trafd1	Mus musculus	TRAF type zinc finger domain containing 1
18405	ORM1	Mus musculus	orosomucoid 1
14229	FKBP5	Mus musculus	FK506 binding protein 5
217306	CD300E	Mus musculus	CD300e antigen
67198	Spats2l	Mus musculus	RIKEN cDNA 2810022L02 gene
18854	PML	Mus musculus	promyelocytic leukemia
15458	HPX	Mus musculus	hemopexin
320844	Amigo3	Mus musculus	adhesion molecule with Ig like domain 3
76681	Trim12	Mus musculus	tripartite motif-containing 12
110956	D17H6S56E-5	Mus musculus	DNA segment, Chr 17, human D6S56E 5
676708	LOC676708	Mus musculus	histocompatibility 2, Q region locus 1; histocompatibility 2, Q region locus 9; similar to H-2 class I histocompatibility antigen, L-D alpha chain precursor; histocompatibility 2, Q region locus 8; histocompatibility 2, Q region locus 2; similar to MHC class Ib antigen; histocompatibility 2, Q region locus 7; histocompatibility 2, Q region locus 6; hypothetical protein LOC100044307; similar to H-…
676708	LOC100044021	Mus musculus	histocompatibility 2, Q region locus 1; histocompatibility 2, Q region locus 9; similar to H-2 class I histocompatibility antigen, L-D alpha chain precursor; histocompatibility 2, Q region locus 8; histocompatibility 2, Q region locus 2; similar to MHC class Ib antigen; histocompatibility 2, Q region locus 7; histocompatibility 2, Q region locus 6; hypothetical protein LOC100044307; similar to H-…
676708	H2-Q2	Mus musculus	histocompatibility 2, Q region locus 1; histocompatibility 2, Q region locus 9; similar to H-2 class I histocompatibility antigen, L-D alpha chain precursor; histocompatibility 2, Q region locus 8; histocompatibility 2, Q region locus 2; similar to MHC class Ib antigen; histocompatibility 2, Q region locus 7; histocompatibility 2, Q region locus 6; hypothetical protein LOC100044307; similar to H-…
676708	LOC100044307	Mus musculus	histocompatibility 2, Q region locus 1; histocompatibility 2, Q region locus 9; similar to H-2 class I histocompatibility antigen, L-D alpha chain precursor; histocompatibility 2, Q region locus 8; histocompatibility 2, Q region locus 2; similar to MHC class Ib antigen; histocompatibility 2, Q region locus 7; histocompatibility 2, Q region locus 6; hypothetical protein LOC100044307; similar to H-…
676708	H2-Q1	Mus musculus	histocompatibility 2, Q region locus 1; histocompatibility 2, Q region locus 9; similar to H-2 class I histocompatibility antigen, L-D alpha chain precursor; histocompatibility 2, Q region locus 8; histocompatibility 2, Q region locus 2; similar to MHC class Ib antigen; histocompatibility 2, Q region locus 7; histocompatibility 2, Q region locus 6; hypothetical protein LOC100044307; similar to H-…
676708	LOC68395	Mus musculus	histocompatibility 2, Q region locus 1; histocompatibility 2, Q region locus 9; similar to H-2 class I histocompatibility antigen, L-D alpha chain precursor; histocompatibility 2, Q region locus 8; histocompatibility 2, Q region locus 2; similar to MHC class Ib antigen; histocompatibility 2, Q region locus 7; histocompatibility 2, Q region locus 6; hypothetical protein LOC100044307; similar to H-…
676708	H2-Q6	Mus musculus	histocompatibility 2, Q region locus 1; histocompatibility 2, Q region locus 9; similar to H-2 class I histocompatibility antigen, L-D alpha chain precursor; histocompatibility 2, Q region locus 8; histocompatibility 2, Q region locus 2; similar to MHC class Ib antigen; histocompatibility 2, Q region locus 7; histocompatibility 2, Q region locus 6; hypothetical protein LOC100044307; similar to H-…
676708	H2-Q7	Mus musculus	histocompatibility 2, Q region locus 1; histocompatibility 2, Q region locus 9; similar to H-2 class I histocompatibility antigen, L-D alpha chain precursor; histocompatibility 2, Q region locus 8; histocompatibility 2, Q region locus 2; similar to MHC class Ib antigen; histocompatibility 2, Q region locus 7; histocompatibility 2, Q region locus 6; hypothetical protein LOC100044307; similar to H-…
676708	LOC100044020	Mus musculus	histocompatibility 2, Q region locus 1; histocompatibility 2, Q region locus 9; similar to H-2 class I histocompatibility antigen, L-D alpha chain precursor; histocompatibility 2, Q region locus 8; histocompatibility 2, Q region locus 2; similar to MHC class Ib antigen; histocompatibility 2, Q region locus 7; histocompatibility 2, Q region locus 6; hypothetical protein LOC100044307; similar to H-…
676708	H2-Q8	Mus musculus	histocompatibility 2, Q region locus 1; histocompatibility 2, Q region locus 9; similar to H-2 class I histocompatibility antigen, L-D alpha chain precursor; histocompatibility 2, Q region locus 8; histocompatibility 2, Q region locus 2; similar to MHC class Ib antigen; histocompatibility 2, Q region locus 7; histocompatibility 2, Q region locus 6; hypothetical protein LOC100044307; similar to H-…
676708	LOC100044019	Mus musculus	histocompatibility 2, Q region locus 1; histocompatibility 2, Q region locus 9; similar to H-2 class I histocompatibility antigen, L-D alpha chain precursor; histocompatibility 2, Q region locus 8; histocompatibility 2, Q region locus 2; similar to MHC class Ib antigen; histocompatibility 2, Q region locus 7; histocompatibility 2, Q region locus 6; hypothetical protein LOC100044307; similar to H-…
676708	H2-Q9	Mus musculus	histocompatibility 2, Q region locus 1; histocompatibility 2, Q region locus 9; similar to H-2 class I histocompatibility antigen, L-D alpha chain precursor; histocompatibility 2, Q region locus 8; histocompatibility 2, Q region locus 2; similar to MHC class Ib antigen; histocompatibility 2, Q region locus 7; histocompatibility 2, Q region locus 6; hypothetical protein LOC100044307; similar to H-…
19332	RAB20	Mus musculus	RAB20, member RAS oncogene family
19039	LGALS3BP	Mus musculus	lectin, galactoside-binding, soluble, 3 binding protein
26433	Plod3	Mus musculus	procollagen-lysine, 2-oxoglutarate 5-dioxygenase 3
140795	P2RY14	Mus musculus	purinergic receptor P2Y, G-protein coupled, 14
328861	D430006K04	Mus musculus	hypothetical protein D430006K04
75379	4930599N23Rik	Mus musculus	RIKEN cDNA 4930599N23 gene
234311	Ddx60	Mus musculus	DEAD (Asp-Glu-Ala-Asp) box polypeptide 60
cluster 11
108101	fermt3	Mus musculus	fermitin family homolog 3 (Drosophila)
12766	CXCR3	Mus musculus	chemokine (C-X-C motif) receptor 3
27060	TCIRG1	Mus musculus	T-cell, immune regulator 1, ATPase, H+ transporting, lysosomal V0 protein A3
15019	LOC676708	Mus musculus	histocompatibility 2, Q region locus 1; histocompatibility 2, Q region locus 9; similar to H-2 class I histocompatibility antigen, L-D alpha chain precursor; histocompatibility 2, Q region locus 8; histocompatibility 2, Q region locus 2; similar to MHC class Ib antigen; histocompatibility 2, Q region locus 7; histocompatibility 2, Q region locus 6; hypothetical protein LOC100044307; similar to H-…
15019	LOC100044021	Mus musculus	histocompatibility 2, Q region locus 1; histocompatibility 2, Q region locus 9; similar to H-2 class I histocompatibility antigen, L-D alpha chain precursor; histocompatibility 2, Q region locus 8; histocompatibility 2, Q region locus 2; similar to MHC class Ib antigen; histocompatibility 2, Q region locus 7; histocompatibility 2, Q region locus 6; hypothetical protein LOC100044307; similar to H-…
15019	H2-Q2	Mus musculus	histocompatibility 2, Q region locus 1; histocompatibility 2, Q region locus 9; similar to H-2 class I histocompatibility antigen, L-D alpha chain precursor; histocompatibility 2, Q region locus 8; histocompatibility 2, Q region locus 2; similar to MHC class Ib antigen; histocompatibility 2, Q region locus 7; histocompatibility 2, Q region locus 6; hypothetical protein LOC100044307; similar to H-…
15019	LOC100044307	Mus musculus	histocompatibility 2, Q region locus 1; histocompatibility 2, Q region locus 9; similar to H-2 class I histocompatibility antigen, L-D alpha chain precursor; histocompatibility 2, Q region locus 8; histocompatibility 2, Q region locus 2; similar to MHC class Ib antigen; histocompatibility 2, Q region locus 7; histocompatibility 2, Q region locus 6; hypothetical protein LOC100044307; similar to H-…
15019	H2-Q1	Mus musculus	histocompatibility 2, Q region locus 1; histocompatibility 2, Q region locus 9; similar to H-2 class I histocompatibility antigen, L-D alpha chain precursor; histocompatibility 2, Q region locus 8; histocompatibility 2, Q region locus 2; similar to MHC class Ib antigen; histocompatibility 2, Q region locus 7; histocompatibility 2, Q region locus 6; hypothetical protein LOC100044307; similar to H-…
15019	LOC68395	Mus musculus	histocompatibility 2, Q region locus 1; histocompatibility 2, Q region locus 9; similar to H-2 class I histocompatibility antigen, L-D alpha chain precursor; histocompatibility 2, Q region locus 8; histocompatibility 2, Q region locus 2; similar to MHC class Ib antigen; histocompatibility 2, Q region locus 7; histocompatibility 2, Q region locus 6; hypothetical protein LOC100044307; similar to H-…
15019	H2-Q6	Mus musculus	histocompatibility 2, Q region locus 1; histocompatibility 2, Q region locus 9; similar to H-2 class I histocompatibility antigen, L-D alpha chain precursor; histocompatibility 2, Q region locus 8; histocompatibility 2, Q region locus 2; similar to MHC class Ib antigen; histocompatibility 2, Q region locus 7; histocompatibility 2, Q region locus 6; hypothetical protein LOC100044307; similar to H-…
15019	H2-Q7	Mus musculus	histocompatibility 2, Q region locus 1; histocompatibility 2, Q region locus 9; similar to H-2 class I histocompatibility antigen, L-D alpha chain precursor; histocompatibility 2, Q region locus 8; histocompatibility 2, Q region locus 2; similar to MHC class Ib antigen; histocompatibility 2, Q region locus 7; histocompatibility 2, Q region locus 6; hypothetical protein LOC100044307; similar to H-…
15019	LOC100044020	Mus musculus	histocompatibility 2, Q region locus 1; histocompatibility 2, Q region locus 9; similar to H-2 class I histocompatibility antigen, L-D alpha chain precursor; histocompatibility 2, Q region locus 8; histocompatibility 2, Q region locus 2; similar to MHC class Ib antigen; histocompatibility 2, Q region locus 7; histocompatibility 2, Q region locus 6; hypothetical protein LOC100044307; similar to H-…
15019	H2-Q8	Mus musculus	histocompatibility 2, Q region locus 1; histocompatibility 2, Q region locus 9; similar to H-2 class I histocompatibility antigen, L-D alpha chain precursor; histocompatibility 2, Q region locus 8; histocompatibility 2, Q region locus 2; similar to MHC class Ib antigen; histocompatibility 2, Q region locus 7; histocompatibility 2, Q region locus 6; hypothetical protein LOC100044307; similar to H-…
15019	LOC100044019	Mus musculus	histocompatibility 2, Q region locus 1; histocompatibility 2, Q region locus 9; similar to H-2 class I histocompatibility antigen, L-D alpha chain precursor; histocompatibility 2, Q region locus 8; histocompatibility 2, Q region locus 2; similar to MHC class Ib antigen; histocompatibility 2, Q region locus 7; histocompatibility 2, Q region locus 6; hypothetical protein LOC100044307; similar to H-…
15019	H2-Q9	Mus musculus	histocompatibility 2, Q region locus 1; histocompatibility 2, Q region locus 9; similar to H-2 class I histocompatibility antigen, L-D alpha chain precursor; histocompatibility 2, Q region locus 8; histocompatibility 2, Q region locus 2; similar to MHC class Ib antigen; histocompatibility 2, Q region locus 7; histocompatibility 2, Q region locus 6; hypothetical protein LOC100044307; similar to H-…
78317	Ccdc88b	Mus musculus	coiled-coil domain containing 88B
107765	ANKRD1	Mus musculus	ankyrin repeat domain 1 (cardiac muscle)
68507	Ppfia4	Mus musculus	protein tyrosine phosphatase, receptor type, f polypeptide (PTPRF), interacting protein (liprin), alpha 4
14131	FCGR3	Mus musculus	Fc receptor, IgG, low affinity III
104681	SLC16A6	Mus musculus	solute carrier family 16 (monocarboxylic acid transporters), member 6
213053	slc39a14	Mus musculus	solute carrier family 39 (zinc transporter), member 14
30925	SLAMF6	Mus musculus	SLAM family member 6
12523	CD84	Mus musculus	CD84 antigen
20209	SAA2	Mus musculus	serum amyloid A 2
13040	CTSS	Mus musculus	cathepsin S
56532	RIPK3	Mus musculus	receptor-interacting serine-threonine kinase 3
17948	Naip2	Mus musculus	NLR family, apoptosis inhibitory protein 1, related sequence 1; NLR family, apoptosis inhibitory protein 2
17948	Naip1-rs1	Mus musculus	NLR family, apoptosis inhibitory protein 1, related sequence 1; NLR family, apoptosis inhibitory protein 2
74152	1300002K09Rik	Mus musculus	RIKEN cDNA 1300002K09 gene
52855	Lair1	Mus musculus	leukocyte-associated Ig-like receptor 1
226652	ARHGAP30	Mus musculus	Rho GTPase activating protein 30
16409	ITGAM	Mus musculus	integrin alpha M
12267	C3AR1	Mus musculus	complement component 3a receptor 1
14204	IL4I1	Mus musculus	interleukin 4 induced 1
15950	LOC235882	Mus musculus	similar to Interferon-activatable protein 203 (Ifi-203) (Interferon-inducible protein p203); similar to interferon activated gene 203; interferon activated gene 203
15950	LOC631417	Mus musculus	similar to Interferon-activatable protein 203 (Ifi-203) (Interferon-inducible protein p203); similar to interferon activated gene 203; interferon activated gene 203
15950	Ifi203	Mus musculus	similar to Interferon-activatable protein 203 (Ifi-203) (Interferon-inducible protein p203); similar to interferon activated gene 203; interferon activated gene 203
15950	LOC100048583	Mus musculus	similar to Interferon-activatable protein 203 (Ifi-203) (Interferon-inducible protein p203); similar to interferon activated gene 203; interferon activated gene 203
14824	grn	Mus musculus	granulin
72119	Tpx2	Mus musculus	TPX2, microtubule-associated protein homolog (Xenopus laevis)
14058	F10	Mus musculus	coagulation factor X
13803	Enc1	Mus musculus	ectodermal-neural cortex 1
23845	CLEC5A	Mus musculus	C-type lectin domain family 5, member a
12514	CD68	Mus musculus	CD68 antigen
16768	LAG3	Mus musculus	lymphocyte-activation gene 3
12260	C1QB	Mus musculus	complement component 1, q subcomponent, beta polypeptide
16172	Il17ra	Mus musculus	interleukin 17 receptor A
12263	C2	Mus musculus	complement component 2 (within H-2S)
17916	myo1f	Mus musculus	myosin IF
58217	Trem1	Mus musculus	triggering receptor expressed on myeloid cells 1
12262	C1QC	Mus musculus	complement component 1, q subcomponent, C chain
229323	GPR171	Mus musculus	G protein-coupled receptor 171
12457	LOC100047134	Mus musculus	similar to carbon catabolite repression 4 protein homolog; CCR4 carbon catabolite repression 4-like (S. cerevisiae)
12457	CCRN4L	Mus musculus	similar to carbon catabolite repression 4 protein homolog; CCR4 carbon catabolite repression 4-like (S. cerevisiae)
574428	Zmynd15	Mus musculus	zinc finger, MYND-type containing 15
67702	Rnf149	Mus musculus	ring finger protein 149
67742	SAMSN1	Mus musculus	SAM domain, SH3 domain and nuclear localization signals, 1
170743	TLR7	Mus musculus	toll-like receptor 7
105855	NCKAP1L	Mus musculus	NCK associated protein 1 like
170741	Pilrb1	Mus musculus	paired immunoglobin-like type 2 receptor beta 1
11810	Apobec1	Mus musculus	apolipoprotein B mRNA editing enzyme, catalytic polypeptide 1
338374	IL28B	Mus musculus	interleukin 28B
24055	Sh3bp2	Mus musculus	SH3-domain binding protein 2
80859	NFKBIZ	Mus musculus	nuclear factor of kappa light polypeptide gene enhancer in B-cells inhibitor, zeta
270084	lpcat2	Mus musculus	lysophosphatidylcholine acyltransferase 2
56619	Clec4e	Mus musculus	C-type lectin domain family 4, member e
217303	CD300A	Mus musculus	CD300A antigen
57263	RETNLB	Mus musculus	resistin like beta
16323	INHBA	Mus musculus	inhibin beta-A
14159	fes	Mus musculus	feline sarcoma oncogene
85031	pla1a	Mus musculus	phospholipase A1 member A
12508	Cd53	Mus musculus	CD53 antigen
66102	CXCL16	Mus musculus	chemokine (C-X-C motif) ligand 16
27052	Aoah	Mus musculus	acyloxyacyl hydrolase
17474	CLEC4D	Mus musculus	C-type lectin domain family 4, member d
50909	C1ra	Mus musculus	complement component 1, r subcomponent; predicted gene 8551
50909	C1rb	Mus musculus	complement component 1, r subcomponent; predicted gene 8551
80910	gpr84	Mus musculus	G protein-coupled receptor 84
217305	LOC100046097	Mus musculus	similar to RIKEN cDNA 4732429D16 gene; RIKEN cDNA 4732429D16 gene
217305	CD300LD	Mus musculus	similar to RIKEN cDNA 4732429D16 gene; RIKEN cDNA 4732429D16 gene
14940	Gzmc	Mus musculus	granzyme C
18654	PGF	Mus musculus	placental growth factor
12983	CSF2RB	Mus musculus	colony stimulating factor 2 receptor, beta, low-affinity (granulocyte-macrophage)
16197	IL7R	Mus musculus	interleukin 7 receptor
12984	CSF2RB2	Mus musculus	colony stimulating factor 2 receptor, beta 2, low-affinity (granulocyte-macrophage)
11605	Gla	Mus musculus	galactosidase, alpha
26888	Clec4a2	Mus musculus	C-type lectin domain family 4, member a2
19734	RGS16	Mus musculus	regulator of G-protein signaling 16
11501	Adam8	Mus musculus	a disintegrin and metallopeptidase domain 8
17085	Ly9	Mus musculus	lymphocyte antigen 9
13078	CYP1B1	Mus musculus	cytochrome P450, family 1, subfamily b, polypeptide 1
cluster 12
14917	GUCY2C	Mus musculus	guanylate cyclase 2c
50790	Acsl4	Mus musculus	acyl-CoA synthetase long-chain family member 4
72029	CNPY3	Mus musculus	canopy 3 homolog (zebrafish)
74451	PGS1	Mus musculus	phosphatidylglycerophosphate synthase 1
211496	4932415M13Rik	Mus musculus	RIKEN cDNA 4932415M13 gene
67921	UBE2F	Mus musculus	predicted gene 5434; ubiquitin-conjugating enzyme E2F (putative)
67921	Gm5434	Mus musculus	predicted gene 5434; ubiquitin-conjugating enzyme E2F (putative)
75316	TAF1D	Mus musculus	TATA box binding protein (Tbp)-associated factor, RNA polymerase I, D; predicted gene 13487
75316	Gm13487	Mus musculus	TATA box binding protein (Tbp)-associated factor, RNA polymerase I, D; predicted gene 13487
67724	POP1	Mus musculus	processing of precursor 1, ribonuclease P/MRP family, (S. cerevisiae)
78354	2210407C18Rik	Mus musculus	RIKEN cDNA 2210407C18 gene
54616	extl3	Mus musculus	exostoses (multiple)-like 3
18010	Neu1	Mus musculus	neuraminidase 1
14911	THUMPD3	Mus musculus	THUMP domain containing 3
21769	LOC100048107	Mus musculus	zinc finger, AN1-type domain 3; similar to Zfand3 protein
21769	ZFAND3	Mus musculus	zinc finger, AN1-type domain 3; similar to Zfand3 protein
69291	1700001L05Rik	Mus musculus	RIKEN cDNA 1700001L05 gene
12330	Canx	Mus musculus	calnexin
21374	TBP	Mus musculus	TATA box binding protein
231834	SNX8	Mus musculus	sorting nexin 8
58223	MMP19	Mus musculus	matrix metallopeptidase 19
21636	TCRG	Mus musculus	T-cell receptor gamma, variable 2; T-cell receptor gamma chain
21636	Tcrg-V2	Mus musculus	T-cell receptor gamma, variable 2; T-cell receptor gamma chain
218977	DLGAP5	Mus musculus	discs, large (Drosophila) homolog-associated protein 5
30791	LOC635418	Mus musculus	solute carrier family 39 (zinc transporter), member 1; similar to Zinc transporter ZIP1 (Zinc-iron regulated transporter-like) (Solute carrier family 39 member 1)
30791	slc39a1	Mus musculus	solute carrier family 39 (zinc transporter), member 1; similar to Zinc transporter ZIP1 (Zinc-iron regulated transporter-like) (Solute carrier family 39 member 1)
67006	cisd2	Mus musculus	CDGSH iron sulfur domain 2
19294	PVRL2	Mus musculus	poliovirus receptor-related 2
81004	TBL1XR1	Mus musculus	transducin (beta)-like 1X-linked receptor 1
235441	usp3	Mus musculus	ubiquitin specific peptidase 3
28194	Apon	Mus musculus	apolipoprotein N
77032	2610029I01Rik	Mus musculus	RIKEN cDNA 2610029I01 gene
14187	Akr1b8	Mus musculus	aldo-keto reductase family 1, member B8
19219	Ptger4	Mus musculus	prostaglandin E receptor 4 (subtype EP4)
218973	Wdhd1	Mus musculus	WD repeat and HMG-box DNA binding protein 1
12489	CD33	Mus musculus	CD33 antigen
26359	ANXA10	Mus musculus	annexin A10
77422	C330018D20Rik	Mus musculus	RIKEN cDNA C330018D20 gene
14489	mtpn	Mus musculus	myotrophin
93835	AMN	Mus musculus	amnionless
12345	CAPZB	Mus musculus	capping protein (actin filament) muscle Z-line, beta
66877	CRNKL1	Mus musculus	Crn, crooked neck-like 1 (Drosophila)
320924	ccbe1	Mus musculus	collagen and calcium binding EGF domains 1
19359	RAD23B	Mus musculus	RAD23b homolog (S. cerevisiae)
104943	Fam110c	Mus musculus	family with sequence similarity 110, member C
171429	Slc26a6	Mus musculus	solute carrier family 26, member 6
93685	ENTPD7	Mus musculus	ectonucleoside triphosphate diphosphohydrolase 7
72568	LIN9	Mus musculus	lin-9 homolog (C. elegans)
108811	CCDC122	Mus musculus	coiled-coil domain containing 122
18108	NMT2	Mus musculus	N-myristoyltransferase 2
75766	TM7SF4	Mus musculus	transmembrane 7 superfamily member 4
18725	Pira6	Mus musculus	hypothetical protein LOC100038909; similar to PIRA2; hypothetical protein LOC100038908; predicted gene 15448; paired-Ig-like receptor A11; paired-Ig-like receptor A5; paired-Ig-like receptor A6; paired-Ig-like receptor A4; paired-Ig-like receptor A7; predicted gene 15930; paired-Ig-like receptor A1; paired-Ig-like receptor A2; predicted gene 10693
18725	Pira11	Mus musculus	hypothetical protein LOC100038909; similar to PIRA2; hypothetical protein LOC100038908; predicted gene 15448; paired-Ig-like receptor A11; paired-Ig-like receptor A5; paired-Ig-like receptor A6; paired-Ig-like receptor A4; paired-Ig-like receptor A7; predicted gene 15930; paired-Ig-like receptor A1; paired-Ig-like receptor A2; predicted gene 10693
18725	Pira7	Mus musculus	hypothetical protein LOC100038909; similar to PIRA2; hypothetical protein LOC100038908; predicted gene 15448; paired-Ig-like receptor A11; paired-Ig-like receptor A5; paired-Ig-like receptor A6; paired-Ig-like receptor A4; paired-Ig-like receptor A7; predicted gene 15930; paired-Ig-like receptor A1; paired-Ig-like receptor A2; predicted gene 10693
18725	Pira4	Mus musculus	hypothetical protein LOC100038909; similar to PIRA2; hypothetical protein LOC100038908; predicted gene 15448; paired-Ig-like receptor A11; paired-Ig-like receptor A5; paired-Ig-like receptor A6; paired-Ig-like receptor A4; paired-Ig-like receptor A7; predicted gene 15930; paired-Ig-like receptor A1; paired-Ig-like receptor A2; predicted gene 10693
18725	Gm14548	Mus musculus	hypothetical protein LOC100038909; similar to PIRA2; hypothetical protein LOC100038908; predicted gene 15448; paired-Ig-like receptor A11; paired-Ig-like receptor A5; paired-Ig-like receptor A6; paired-Ig-like receptor A4; paired-Ig-like receptor A7; predicted gene 15930; paired-Ig-like receptor A1; paired-Ig-like receptor A2; predicted gene 10693
18725	Pira5	Mus musculus	hypothetical protein LOC100038909; similar to PIRA2; hypothetical protein LOC100038908; predicted gene 15448; paired-Ig-like receptor A11; paired-Ig-like receptor A5; paired-Ig-like receptor A6; paired-Ig-like receptor A4; paired-Ig-like receptor A7; predicted gene 15930; paired-Ig-like receptor A1; paired-Ig-like receptor A2; predicted gene 10693
18725	Gm10693	Mus musculus	hypothetical protein LOC100038909; similar to PIRA2; hypothetical protein LOC100038908; predicted gene 15448; paired-Ig-like receptor A11; paired-Ig-like receptor A5; paired-Ig-like receptor A6; paired-Ig-like receptor A4; paired-Ig-like receptor A7; predicted gene 15930; paired-Ig-like receptor A1; paired-Ig-like receptor A2; predicted gene 10693
18725	Pira2	Mus musculus	hypothetical protein LOC100038909; similar to PIRA2; hypothetical protein LOC100038908; predicted gene 15448; paired-Ig-like receptor A11; paired-Ig-like receptor A5; paired-Ig-like receptor A6; paired-Ig-like receptor A4; paired-Ig-like receptor A7; predicted gene 15930; paired-Ig-like receptor A1; paired-Ig-like receptor A2; predicted gene 10693
18725	Pira1	Mus musculus	hypothetical protein LOC100038909; similar to PIRA2; hypothetical protein LOC100038908; predicted gene 15448; paired-Ig-like receptor A11; paired-Ig-like receptor A5; paired-Ig-like receptor A6; paired-Ig-like receptor A4; paired-Ig-like receptor A7; predicted gene 15930; paired-Ig-like receptor A1; paired-Ig-like receptor A2; predicted gene 10693
18725	Gm15448	Mus musculus	hypothetical protein LOC100038909; similar to PIRA2; hypothetical protein LOC100038908; predicted gene 15448; paired-Ig-like receptor A11; paired-Ig-like receptor A5; paired-Ig-like receptor A6; paired-Ig-like receptor A4; paired-Ig-like receptor A7; predicted gene 15930; paired-Ig-like receptor A1; paired-Ig-like receptor A2; predicted gene 10693
18725	Gm15930	Mus musculus	hypothetical protein LOC100038909; similar to PIRA2; hypothetical protein LOC100038908; predicted gene 15448; paired-Ig-like receptor A11; paired-Ig-like receptor A5; paired-Ig-like receptor A6; paired-Ig-like receptor A4; paired-Ig-like receptor A7; predicted gene 15930; paired-Ig-like receptor A1; paired-Ig-like receptor A2; predicted gene 10693
18725	LOC100046578	Mus musculus	hypothetical protein LOC100038909; similar to PIRA2; hypothetical protein LOC100038908; predicted gene 15448; paired-Ig-like receptor A11; paired-Ig-like receptor A5; paired-Ig-like receptor A6; paired-Ig-like receptor A4; paired-Ig-like receptor A7; predicted gene 15930; paired-Ig-like receptor A1; paired-Ig-like receptor A2; predicted gene 10693
228368	SLC35C1	Mus musculus	solute carrier family 35, member C1
12354	Car7	Mus musculus	carbonic anhydrase 7
108912	Cdca2	Mus musculus	cell division cycle associated 2
67849	CDCA5	Mus musculus	cell division cycle associated 5
51810	Hnrnpu	Mus musculus	heterogeneous nuclear ribonucleoprotein U
14933	GYK	Mus musculus	glycerol kinase
223970	A630055G03Rik	Mus musculus	RIKEN cDNA A630055G03 gene
66454	NMNAT1	Mus musculus	nicotinamide nucleotide adenylyltransferase 1
225283	Rprd1a	Mus musculus	regulation of nuclear pre-mRNA domain containing 1A
67501	CCDC50	Mus musculus	coiled-coil domain containing 50
246316	lgi2	Mus musculus	leucine-rich repeat LGI family, member 2
241308	RALGPS1	Mus musculus	Ral GEF with PH domain and SH3 binding motif 1
56418	YKT6	Mus musculus	YKT6 homolog (S. Cerevisiae)
19128	proS1	Mus musculus	protein S (alpha)
12402	cbl	Mus musculus	similar to Casitas B-lineage lymphoma; Casitas B-lineage lymphoma
12402	LOC100048010	Mus musculus	similar to Casitas B-lineage lymphoma; Casitas B-lineage lymphoma
19224	Ptgs1	Mus musculus	prostaglandin-endoperoxide synthase 1
19227	PTHLH	Mus musculus	parathyroid hormone-like peptide
225280	INO80C	Mus musculus	INO80 complex subunit C
80914	uck2	Mus musculus	uridine-cytidine kinase 2
73660	CABP4	Mus musculus	calcium binding protein 4
54608	ABHD2	Mus musculus	abhydrolase domain containing 2
67052	NDC80	Mus musculus	NDC80 homolog, kinetochore complex component (S. cerevisiae)
74442	sgms2	Mus musculus	sphingomyelin synthase 2
64144	MLLT1	Mus musculus	myeloid/lymphoid or mixed-lineage leukemia (trithorax homolog, Drosophila); translocated to, 1
21406	TCF12	Mus musculus	transcription factor 12
70385	ccdc99	Mus musculus	coiled-coil domain containing 99
56353	RYBP	Mus musculus	RING1 and YY1 binding protein
11847	arg2	Mus musculus	arginase type II
52014	NUS1	Mus musculus	nuclear undecaprenyl pyrophosphate synthase 1 homolog (S. cerevisiae)
171212	GALNT10	Mus musculus	UDP-N-acetyl-alpha-D-galactosamine:polypeptide N-acetylgalactosaminyltransferase 10
56807	Scamp5	Mus musculus	secretory carrier membrane protein 5
13361	Dhfr	Mus musculus	dihydrofolate reductase
74306	PRSS46	Mus musculus	RIKEN cDNA 1700112C13 gene
67059	Ola1	Mus musculus	Obg-like ATPase 1
27377	YME1L1	Mus musculus	YME1-like 1 (S. cerevisiae)
269378	ahcY	Mus musculus	similar to Adenosylhomocysteinase (S-adenosyl-L-homocysteine hydrolase) (AdoHcyase) (Liver copper-binding protein) (CUBP); S-adenosylhomocysteine hydrolase
269378	LOC677344	Mus musculus	similar to Adenosylhomocysteinase (S-adenosyl-L-homocysteine hydrolase) (AdoHcyase) (Liver copper-binding protein) (CUBP); S-adenosylhomocysteine hydrolase
15117	HAS2	Mus musculus	hyaluronan synthase 2
266690	CYB5R4	Mus musculus	cytochrome b5 reductase 4
237336	TBPL1	Mus musculus	TATA box binding protein-like 1
21934	Tnfrsf11a	Mus musculus	tumor necrosis factor receptor superfamily, member 11a
360198	hist1h3g	Mus musculus	histone cluster 1, H3i; histone cluster 1, H3h; histone cluster 1, H3g; predicted gene 12260; histone cluster 1, H3a
360198	HIST1H3A	Mus musculus	histone cluster 1, H3i; histone cluster 1, H3h; histone cluster 1, H3g; predicted gene 12260; histone cluster 1, H3a
360198	Hist1h3i	Mus musculus	histone cluster 1, H3i; histone cluster 1, H3h; histone cluster 1, H3g; predicted gene 12260; histone cluster 1, H3a
360198	Gm12260	Mus musculus	histone cluster 1, H3i; histone cluster 1, H3h; histone cluster 1, H3g; predicted gene 12260; histone cluster 1, H3a
360198	HIST1H3H	Mus musculus	histone cluster 1, H3i; histone cluster 1, H3h; histone cluster 1, H3g; predicted gene 12260; histone cluster 1, H3a
26420	Mapk9	Mus musculus	mitogen-activated protein kinase 9
13491	DRD4	Mus musculus	dopamine receptor 4
65115	Bean	Mus musculus	brain expressed, associated with Nedd4
15976	IFNAR2	Mus musculus	interferon (alpha and beta) receptor 2
17076	Ly75	Mus musculus	lymphocyte antigen 75
17846	COMMD1	Mus musculus	COMM domain containing 1
13002	dnajc5	Mus musculus	DnaJ (Hsp40) homolog, subfamily C, member 5
72265	TRAM1	Mus musculus	translocating chain-associating membrane protein 1
74117	ACTR3	Mus musculus	ARP3 actin-related protein 3 homolog (yeast)
73162	OTUD3	Mus musculus	OTU domain containing 3
66540	fam107b	Mus musculus	family with sequence similarity 107, member B
14537	LOC635918	Mus musculus	glucosaminyl (N-acetyl) transferase 1, core 2; similar to glucosaminyl (N-acetyl) transferase 1, core 2
14537	GCNT1	Mus musculus	glucosaminyl (N-acetyl) transferase 1, core 2; similar to glucosaminyl (N-acetyl) transferase 1, core 2
72461	prcp	Mus musculus	prolylcarboxypeptidase (angiotensinase C)
14963	H2-Bl	Mus musculus	histocompatibility 2, blastocyst; predicted gene 8810
14963	Gm8810	Mus musculus	histocompatibility 2, blastocyst; predicted gene 8810
50530	MFAP5	Mus musculus	microfibrillar associated protein 5
76890	LOC100047915	Mus musculus	mediator of cell motility 1; similar to Memo1 protein
76890	memo1	Mus musculus	mediator of cell motility 1; similar to Memo1 protein
21923	TNC	Mus musculus	tenascin C
27756	LSM2	Mus musculus	LSM2 homolog, U6 small nuclear RNA associated (S. cerevisiae)
67876	Gm4899	Mus musculus	hypothetical protein LOC675736; coenzyme Q10 homolog B (S. cerevisiae); predicted gene 4899
67876	COQ10B	Mus musculus	hypothetical protein LOC675736; coenzyme Q10 homolog B (S. cerevisiae); predicted gene 4899
67876	LOC675736	Mus musculus	hypothetical protein LOC675736; coenzyme Q10 homolog B (S. cerevisiae); predicted gene 4899
228061	AGPS	Mus musculus	alkylglycerone phosphate synthase
67075	MAGT1	Mus musculus	magnesium transporter 1
66118	SARNP	Mus musculus	predicted gene 6563; SAP domain containing ribonucleoprotein
66118	Gm6563	Mus musculus	predicted gene 6563; SAP domain containing ribonucleoprotein
227715	EXOSC2	Mus musculus	exosome component 2
114564	Gm7582	Mus musculus	similar to putative G-protein coupled receptor; predicted gene 2635; component of Sp100-rs; predicted gene 2666; predicted gene 7582; predicted gene 7592; predicted gene 7609
114564	Gm7609	Mus musculus	similar to putative G-protein coupled receptor; predicted gene 2635; component of Sp100-rs; predicted gene 2666; predicted gene 7582; predicted gene 7592; predicted gene 7609
114564	Gm7592	Mus musculus	similar to putative G-protein coupled receptor; predicted gene 2635; component of Sp100-rs; predicted gene 2666; predicted gene 7582; predicted gene 7592; predicted gene 7609
114564	Gm2635	Mus musculus	similar to putative G-protein coupled receptor; predicted gene 2635; component of Sp100-rs; predicted gene 2666; predicted gene 7582; predicted gene 7592; predicted gene 7609
114564	Csprs	Mus musculus	similar to putative G-protein coupled receptor; predicted gene 2635; component of Sp100-rs; predicted gene 2666; predicted gene 7582; predicted gene 7592; predicted gene 7609
114564	LOC100041903	Mus musculus	similar to putative G-protein coupled receptor; predicted gene 2635; component of Sp100-rs; predicted gene 2666; predicted gene 7582; predicted gene 7592; predicted gene 7609
114564	Gm2666	Mus musculus	similar to putative G-protein coupled receptor; predicted gene 2635; component of Sp100-rs; predicted gene 2666; predicted gene 7582; predicted gene 7592; predicted gene 7609
28018	ubfd1	Mus musculus	ubiquitin family domain containing 1
319213	4930579C12Rik	Mus musculus	predicted gene 2396; hypothetical protein LOC100039674; RIKEN cDNA 4930579C12 gene
319213	Gm10634	Mus musculus	predicted gene 2396; hypothetical protein LOC100039674; RIKEN cDNA 4930579C12 gene
319213	Gm2396	Mus musculus	predicted gene 2396; hypothetical protein LOC100039674; RIKEN cDNA 4930579C12 gene
215653	RASSF2	Mus musculus	Ras association (RalGDS/AF-6) domain family member 2
73708	dppA3	Mus musculus	developmental pluripotency-associated 3; predicted gene 6269
73708	Gm6269	Mus musculus	developmental pluripotency-associated 3; predicted gene 6269
13121	cyp51	Mus musculus	cytochrome P450, family 51
77862	THYN1	Mus musculus	thymocyte nuclear protein 1
74288	SPEM1	Mus musculus	sperm maturation 1
263803	Pkn3	Mus musculus	protein kinase N3
12399	runx3	Mus musculus	runt related transcription factor 3
236930	ERCC6L	Mus musculus	excision repair cross-complementing rodent repair deficiency complementation group 6 - like
102657	CD276	Mus musculus	CD276 antigen
12649	CHEK1	Mus musculus	checkpoint kinase 1 homolog (S. pombe)
74284	1700086L19Rik	Mus musculus	RIKEN cDNA 1700086L19 gene
16975	LRP8	Mus musculus	low density lipoprotein receptor-related protein 8, apolipoprotein e receptor
69605	LNP	Mus musculus	limb and neural patterns
20970	sdc3	Mus musculus	syndecan 3
320554	TCP11L1	Mus musculus	t-complex 11 like 1
20971	Sdc4	Mus musculus	syndecan 4
226517	SMG7	Mus musculus	Smg-7 homolog, nonsense mediated mRNA decay factor (C. elegans)
24052	SGCD	Mus musculus	sarcoglycan, delta (dystrophin-associated glycoprotein)
56710	DBC1	Mus musculus	deleted in bladder cancer 1 (human)
435518	Pdxk-ps	Mus musculus	predicted gene 9743
19889	Rp2h	Mus musculus	retinitis pigmentosa 2 homolog (human)
78478	Tmsb15a	Mus musculus	thymosin beta 15a
67681	MRPL18	Mus musculus	predicted gene 13675; mitochondrial ribosomal protein L18
67681	Gm13675	Mus musculus	predicted gene 13675; mitochondrial ribosomal protein L18
18141	NUP50	Mus musculus	nucleoporin 50
67604	GET4	Mus musculus	RIKEN cDNA 1110007L15 gene; predicted gene 3606
67604	Gm3606	Mus musculus	RIKEN cDNA 1110007L15 gene; predicted gene 3606
69270	Gins1	Mus musculus	GINS complex subunit 1 (Psf1 homolog)
14260	Fmn1	Mus musculus	formin 1
67896	Ccdc80	Mus musculus	coiled-coil domain containing 80
56312	nupr1	Mus musculus	nuclear protein 1
225825	CD226	Mus musculus	CD226 antigen
140740	SEC63	Mus musculus	SEC63-like (S. cerevisiae)
98711	RDH10	Mus musculus	retinol dehydrogenase 10 (all-trans)
78943	ERN1	Mus musculus	endoplasmic reticulum (ER) to nucleus signalling 1
69784	1500009L16Rik	Mus musculus	RIKEN cDNA 1500009L16 gene
16411	Itgax	Mus musculus	integrin alpha X
69981	TMEM30A	Mus musculus	transmembrane protein 30A
74006	DNM1L	Mus musculus	dynamin 1-like
230484	Gm5841	Mus musculus	ubiquitin specific peptidase 1; predicted gene 5841
230484	usp1	Mus musculus	ubiquitin specific peptidase 1; predicted gene 5841
101476	plekha1	Mus musculus	pleckstrin homology domain containing, family A (phosphoinositide binding specific) member 1
67948	Fbxo28	Mus musculus	F-box protein 28
108737	OXSR1	Mus musculus	oxidative-stress responsive 1
70484	SLC35D2	Mus musculus	solute carrier family 35, member D2
56720	tdo2	Mus musculus	tryptophan 2,3-dioxygenase
207965	Gm71	Mus musculus	hypothetical protein LOC100048447; predicted gene 71
207965	LOC100048447	Mus musculus	hypothetical protein LOC100048447; predicted gene 71
54637	PRAF2	Mus musculus	PRA1 domain family 2; predicted gene 4168
54637	Gm4168	Mus musculus	PRA1 domain family 2; predicted gene 4168
230734	yrdC	Mus musculus	yrdC domain containing (E.coli)
cluster 13
319760	D130020L05Rik	Mus musculus	RIKEN cDNA D130020L05 gene
21418	Tcfap2a	Mus musculus	transcription factor AP-2, alpha
234724	TAT	Mus musculus	tyrosine aminotransferase
100038570	Gm11744	Mus musculus	predicted gene 11744
20190	RYR1	Mus musculus	ryanodine receptor 1, skeletal muscle
19289	IGDCC3	Mus musculus	immunoglobulin superfamily, DCC subclass, member 3
56699	Cdc42ep4	Mus musculus	CDC42 effector protein (Rho GTPase binding) 4
18844	PLXNA1	Mus musculus	plexin A1
237459	Cdk17	Mus musculus	PCTAIRE-motif protein kinase 2
21832	Thpo	Mus musculus	thrombopoietin
66473	CTRB1	Mus musculus	chymotrypsinogen B1
18121	nog	Mus musculus	noggin
72267	Lrrc8e	Mus musculus	similar to Leucine rich repeat containing 8 family, member E; leucine rich repeat containing 8 family, member E
72267	LOC100044683	Mus musculus	similar to Leucine rich repeat containing 8 family, member E; leucine rich repeat containing 8 family, member E
68566	calY	Mus musculus	calcyon neuron-specific vesicular protein
791391	Gm10165	Mus musculus	predicted gene 10165
76850	EIF2C4	Mus musculus	eukaryotic translation initiation factor 2C, 4
259089	Olfr571	Mus musculus	olfactory receptor 571
21909	TLX2	Mus musculus	T-cell leukemia, homeobox 2
72194	Fbxl20	Mus musculus	F-box and leucine-rich repeat protein 20
81600	CHIA	Mus musculus	chitinase, acidic
14677	Gnai1	Mus musculus	guanine nucleotide binding protein (G protein), alpha inhibiting 1
99377	sall4	Mus musculus	sal-like 4 (Drosophila)
230872	Crocc	Mus musculus	ciliary rootlet coiled-coil, rootletin
74180	MUC5B	Mus musculus	mucin 5, subtype B, tracheobronchial
225655	SLMO1	Mus musculus	slowmo homolog 1 (Drosophila)
72318	CYTH4	Mus musculus	cytohesin 4
113856	Vmn1r46	Mus musculus	vomeronasal 1 receptor, B8
213081	WDR19	Mus musculus	WD repeat domain 19
20732	Spint1	Mus musculus	serine protease inhibitor, Kunitz type 1
107932	CHD4	Mus musculus	chromodomain helicase DNA binding protein 4
237730	Fbll1	Mus musculus	fibrillarin-like 1
66901	PROZ	Mus musculus	protein Z, vitamin K-dependent plasma glycoprotein
59035	carm1	Mus musculus	coactivator-associated arginine methyltransferase 1
258722	Olfr611	Mus musculus	olfactory receptor 611
cluster 14
15016	H2-Q5	Mus musculus	histocompatibility 2, Q region locus 5
14544	GDA	Mus musculus	guanine deaminase
16643	KLRD1	Mus musculus	killer cell lectin-like receptor, subfamily D, member 1
70086	Cysltr2	Mus musculus	cysteinyl leukotriene receptor 2
21936	TNFRSF18	Mus musculus	tumor necrosis factor receptor superfamily, member 18
16408	ITGAL	Mus musculus	integrin alpha L
21473	TCRA	Mus musculus	T-cell receptor alpha chain
21929	TNFAIP3	Mus musculus	tumor necrosis factor, alpha-induced protein 3
16818	LCK	Mus musculus	lymphocyte protein tyrosine kinase
381287	LOC100041746	Mus musculus	RIKEN cDNA A530032D15Rik gene; similar to RIKEN cDNA C130026I21 gene
381287	A530032D15Rik	Mus musculus	RIKEN cDNA A530032D15Rik gene; similar to RIKEN cDNA C130026I21 gene
240028	LNPEP	Mus musculus	leucyl/cystinyl aminopeptidase
108673	CCDC86	Mus musculus	coiled-coil domain containing 86
12525	Cd8a	Mus musculus	CD8 antigen, alpha chain
22177	TYROBP	Mus musculus	TYRO protein tyrosine kinase binding protein
269846	Tcrb-V13	Mus musculus	T-cell receptor beta, variable 13
13003	VCAN	Mus musculus	versican
12722	CLCA1	Mus musculus	chloride channel calcium activated 1
192193	EDEM1	Mus musculus	ER degradation enhancer, mannosidase alpha-like 1
57765	tbx21	Mus musculus	T-box 21
18707	PIK3CD	Mus musculus	phosphatidylinositol 3-kinase catalytic delta polypeptide; RIKEN cDNA 2610208K16 gene
20400	LOC100046930	Mus musculus	similar to T cell signal transduction molecule1 SAP; SH2 domain protein 1A
20400	Sh2d1a	Mus musculus	similar to T cell signal transduction molecule1 SAP; SH2 domain protein 1A
67405	Nts	Mus musculus	neurotensin
72310	Nkg7	Mus musculus	natural killer cell group 7 sequence
16963	XCL1	Mus musculus	chemokine (C motif) ligand 1
76073	LOC100048247	Mus musculus	similar to polycomb group ring finger 5; polycomb group ring finger 5
76073	PCGF5	Mus musculus	similar to polycomb group ring finger 5; polycomb group ring finger 5
74734	Rhoh	Mus musculus	ras homolog gene family, member H
13011	Cst7	Mus musculus	cystatin F (leukocystatin)
14017	Evi2a	Mus musculus	ecotropic viral integration site 2a
17394	MMP8	Mus musculus	matrix metallopeptidase 8
27279	TNFRSF12A	Mus musculus	tumor necrosis factor receptor superfamily, member 12a
14011	ETV6	Mus musculus	ets variant gene 6 (TEL oncogene)
16534	KCNN4	Mus musculus	potassium intermediate/small conductance calcium-activated channel, subfamily N, member 4
13449	DOK2	Mus musculus	docking protein 2
16822	lcp2	Mus musculus	lymphocyte cytosolic protein 2
237256	Zc3h12d	Mus musculus	zinc finger CCCH type containing 12D
50930	Tnfsf14	Mus musculus	tumor necrosis factor (ligand) superfamily, member 14
236219	Tcstv1	Mus musculus	cDNA sequence AF067061; hypothetical protein LOC100038937; hypothetical protein LOC100038935; hypothetical LOC236220; hypothetical protein LOC100045354; 2-cell-stage, variable group, member 1; 2-cell-stage, variable group, member 3
236219	LOC100038937	Mus musculus	cDNA sequence AF067061; hypothetical protein LOC100038937; hypothetical protein LOC100038935; hypothetical LOC236220; hypothetical protein LOC100045354; 2-cell-stage, variable group, member 1; 2-cell-stage, variable group, member 3
236219	Tcstv3	Mus musculus	cDNA sequence AF067061; hypothetical protein LOC100038937; hypothetical protein LOC100038935; hypothetical LOC236220; hypothetical protein LOC100045354; 2-cell-stage, variable group, member 1; 2-cell-stage, variable group, member 3
236219	LOC236220	Mus musculus	cDNA sequence AF067061; hypothetical protein LOC100038937; hypothetical protein LOC100038935; hypothetical LOC236220; hypothetical protein LOC100045354; 2-cell-stage, variable group, member 1; 2-cell-stage, variable group, member 3
236219	AF067061	Mus musculus	cDNA sequence AF067061; hypothetical protein LOC100038937; hypothetical protein LOC100038935; hypothetical LOC236220; hypothetical protein LOC100045354; 2-cell-stage, variable group, member 1; 2-cell-stage, variable group, member 3
236219	LOC100045354	Mus musculus	cDNA sequence AF067061; hypothetical protein LOC100038937; hypothetical protein LOC100038935; hypothetical LOC236220; hypothetical protein LOC100045354; 2-cell-stage, variable group, member 1; 2-cell-stage, variable group, member 3
236219	LOC100038935	Mus musculus	cDNA sequence AF067061; hypothetical protein LOC100038937; hypothetical protein LOC100038935; hypothetical LOC236220; hypothetical protein LOC100045354; 2-cell-stage, variable group, member 1; 2-cell-stage, variable group, member 3
93968	LOC640965	Mus musculus	similar to natural killer cell recptor Ly49C; killer cell lectin-like receptor subfamily A, member 9; killer cell lectin-like receptor, subfamily A, member 8; similar to killer cell lectin-like receptor subfamily A, member 21; killer cell lectin-like receptor subfamily A, member 14; killer cell lectin-like receptor subfamily A, member 11; killer cell lectin-like receptor subfamily A, member 21; p…
93968	Klra8	Mus musculus	similar to natural killer cell recptor Ly49C; killer cell lectin-like receptor subfamily A, member 9; killer cell lectin-like receptor, subfamily A, member 8; similar to killer cell lectin-like receptor subfamily A, member 21; killer cell lectin-like receptor subfamily A, member 14; killer cell lectin-like receptor subfamily A, member 11; killer cell lectin-like receptor subfamily A, member 21; p…
93968	Klra9	Mus musculus	similar to natural killer cell recptor Ly49C; killer cell lectin-like receptor subfamily A, member 9; killer cell lectin-like receptor, subfamily A, member 8; similar to killer cell lectin-like receptor subfamily A, member 21; killer cell lectin-like receptor subfamily A, member 14; killer cell lectin-like receptor subfamily A, member 11; killer cell lectin-like receptor subfamily A, member 21; p…
93968	Klra21	Mus musculus	similar to natural killer cell recptor Ly49C; killer cell lectin-like receptor subfamily A, member 9; killer cell lectin-like receptor, subfamily A, member 8; similar to killer cell lectin-like receptor subfamily A, member 21; killer cell lectin-like receptor subfamily A, member 14; killer cell lectin-like receptor subfamily A, member 11; killer cell lectin-like receptor subfamily A, member 21; p…
93968	Gm15858	Mus musculus	similar to natural killer cell recptor Ly49C; killer cell lectin-like receptor subfamily A, member 9; killer cell lectin-like receptor, subfamily A, member 8; similar to killer cell lectin-like receptor subfamily A, member 21; killer cell lectin-like receptor subfamily A, member 14; killer cell lectin-like receptor subfamily A, member 11; killer cell lectin-like receptor subfamily A, member 21; p…
93968	Klra14	Mus musculus	similar to natural killer cell recptor Ly49C; killer cell lectin-like receptor subfamily A, member 9; killer cell lectin-like receptor, subfamily A, member 8; similar to killer cell lectin-like receptor subfamily A, member 21; killer cell lectin-like receptor subfamily A, member 14; killer cell lectin-like receptor subfamily A, member 11; killer cell lectin-like receptor subfamily A, member 21; p…
93968	Klra11	Mus musculus	similar to natural killer cell recptor Ly49C; killer cell lectin-like receptor subfamily A, member 9; killer cell lectin-like receptor, subfamily A, member 8; similar to killer cell lectin-like receptor subfamily A, member 21; killer cell lectin-like receptor subfamily A, member 14; killer cell lectin-like receptor subfamily A, member 11; killer cell lectin-like receptor subfamily A, member 21; p…
93968	LOC100048754	Mus musculus	similar to natural killer cell recptor Ly49C; killer cell lectin-like receptor subfamily A, member 9; killer cell lectin-like receptor, subfamily A, member 8; similar to killer cell lectin-like receptor subfamily A, member 21; killer cell lectin-like receptor subfamily A, member 14; killer cell lectin-like receptor subfamily A, member 11; killer cell lectin-like receptor subfamily A, member 21; p…
214854	neurl3	Mus musculus	neuralized homolog 3 homolog (Drosophila)
19264	Ptprc	Mus musculus	protein tyrosine phosphatase, receptor type, C
53314	Batf	Mus musculus	basic leucine zipper transcription factor, ATF-like
18106	CD244	Mus musculus	CD244 natural killer cell receptor 2B4; similar to Natural killer cell receptor 2B4 precursor (NKR2B4) (NK cell type I receptor protein 2B4) (CD244 antigen) (Non MHC restricted killing associated)
18106	LOC677008	Mus musculus	CD244 natural killer cell receptor 2B4; similar to Natural killer cell receptor 2B4 precursor (NKR2B4) (NK cell type I receptor protein 2B4) (CD244 antigen) (Non MHC restricted killing associated)
100043636	AI662270	Mus musculus	hypothetical protein LOC100043636
83815	Cenpq	Mus musculus	centromere protein Q
16870	Lhx2	Mus musculus	LIM homeobox protein 2
246177	MYO1G	Mus musculus	myosin IG
64138	CTSZ	Mus musculus	cathepsin Z
18768	Pkib	Mus musculus	protein kinase inhibitor beta, cAMP dependent, testis specific
20728	Spic	Mus musculus	Spi-C transcription factor (Spi-1/PU.1 related)
19260	PTPN22	Mus musculus	protein tyrosine phosphatase, non-receptor type 22 (lymphoid)
15163	HCLS1	Mus musculus	hematopoietic cell specific Lyn substrate 1
217151	ARL5C	Mus musculus	ADP-ribosylation factor-like 5C
74131	SASH3	Mus musculus	SAM and SH3 domain containing 3
79410	LOC100044242	Mus musculus	killer cell lectin-like receptor subfamily A, member 23; killer cell lectin-like receptor subfamily A, member 12; killer cell lectin-like receptor subfamily A, member 13; hypothetical protein LOC100044242
79410	Klra13	Mus musculus	killer cell lectin-like receptor subfamily A, member 23; killer cell lectin-like receptor subfamily A, member 12; killer cell lectin-like receptor subfamily A, member 13; hypothetical protein LOC100044242
79410	Klra23	Mus musculus	killer cell lectin-like receptor subfamily A, member 23; killer cell lectin-like receptor subfamily A, member 12; killer cell lectin-like receptor subfamily A, member 13; hypothetical protein LOC100044242
79410	Klra12	Mus musculus	killer cell lectin-like receptor subfamily A, member 23; killer cell lectin-like receptor subfamily A, member 12; killer cell lectin-like receptor subfamily A, member 13; hypothetical protein LOC100044242
17769	Mthfr	Mus musculus	5,10-methylenetetrahydrofolate reductase
18034	NFKB2	Mus musculus	nuclear factor of kappa light polypeptide gene enhancer in B-cells 2, p49/p100
72244	1600014C10Rik	Mus musculus	RIKEN cDNA 1600014C10 gene
12506	Cd48	Mus musculus	CD48 antigen
69146	Gsdmd	Mus musculus	gasdermin D
327957	A430084P05Rik	Mus musculus	RIKEN cDNA A430084P05 gene
22163	Tnfrsf4	Mus musculus	tumor necrosis factor receptor superfamily, member 4
17970	Ncf2	Mus musculus	neutrophil cytosolic factor 2; neutrophil cytosolic factor 2 related sequence
17970	Ncf2-rs	Mus musculus	neutrophil cytosolic factor 2; neutrophil cytosolic factor 2 related sequence
21899	TLR6	Mus musculus	toll-like receptor 6
13653	Egr1	Mus musculus	early growth response 1
16988	Lst1	Mus musculus	leukocyte specific transcript 1
54445	UNC93B1	Mus musculus	unc-93 homolog B1 (C. elegans)
75234	Rnf19b	Mus musculus	ring finger protein 19B
80797	CLCA2	Mus musculus	chloride channel calcium activated 2
20849	STAT4	Mus musculus	signal transducer and activator of transcription 4
54382	Tcstv1	Mus musculus	cDNA sequence AF067061; hypothetical protein LOC100038937; hypothetical protein LOC100038935; hypothetical LOC236220; hypothetical protein LOC100045354; 2-cell-stage, variable group, member 1; 2-cell-stage, variable group, member 3
54382	LOC100038937	Mus musculus	cDNA sequence AF067061; hypothetical protein LOC100038937; hypothetical protein LOC100038935; hypothetical LOC236220; hypothetical protein LOC100045354; 2-cell-stage, variable group, member 1; 2-cell-stage, variable group, member 3
54382	Tcstv3	Mus musculus	cDNA sequence AF067061; hypothetical protein LOC100038937; hypothetical protein LOC100038935; hypothetical LOC236220; hypothetical protein LOC100045354; 2-cell-stage, variable group, member 1; 2-cell-stage, variable group, member 3
54382	LOC236220	Mus musculus	cDNA sequence AF067061; hypothetical protein LOC100038937; hypothetical protein LOC100038935; hypothetical LOC236220; hypothetical protein LOC100045354; 2-cell-stage, variable group, member 1; 2-cell-stage, variable group, member 3
54382	AF067061	Mus musculus	cDNA sequence AF067061; hypothetical protein LOC100038937; hypothetical protein LOC100038935; hypothetical LOC236220; hypothetical protein LOC100045354; 2-cell-stage, variable group, member 1; 2-cell-stage, variable group, member 3
54382	LOC100045354	Mus musculus	cDNA sequence AF067061; hypothetical protein LOC100038937; hypothetical protein LOC100038935; hypothetical LOC236220; hypothetical protein LOC100045354; 2-cell-stage, variable group, member 1; 2-cell-stage, variable group, member 3
54382	LOC100038935	Mus musculus	cDNA sequence AF067061; hypothetical protein LOC100038937; hypothetical protein LOC100038935; hypothetical LOC236220; hypothetical protein LOC100045354; 2-cell-stage, variable group, member 1; 2-cell-stage, variable group, member 3
12362	LOC100044207	Mus musculus	caspase 1; hypothetical protein LOC100044207
12362	CASP1	Mus musculus	caspase 1; hypothetical protein LOC100044207
21939	CD40	Mus musculus	CD40 antigen
13421	DNASE1L3	Mus musculus	deoxyribonuclease 1-like 3
22165	TXK	Mus musculus	TXK tyrosine kinase
18566	Pdcd1	Mus musculus	programmed cell death 1
cluster 15
22324	VAV1	Mus musculus	vav 1 oncogene
12740	CLDN4	Mus musculus	claudin 4
12259	C1qa	Mus musculus	complement component 1, q subcomponent, alpha polypeptide
66929	ASF1B	Mus musculus	ASF1 anti-silencing function 1 homolog B (S. cerevisiae)
98365	SLAMF9	Mus musculus	SLAM family member 9
14130	Fcgr2b	Mus musculus	Fc receptor, IgG, low affinity IIb
16819	Lcn2	Mus musculus	lipocalin 2
21810	tgfbi	Mus musculus	transforming growth factor, beta induced
109225	Ms4a7	Mus musculus	membrane-spanning 4-domains, subfamily A, member 7
104759	PLD4	Mus musculus	phospholipase D family, member 4
72054	Cyp4f18	Mus musculus	cytochrome P450, family 4, subfamily f, polypeptide 18; similar to cytochrome P450 CYP4F18
72054	LOC100044439	Mus musculus	cytochrome P450, family 4, subfamily f, polypeptide 18; similar to cytochrome P450 CYP4F18
93695	GPNMB	Mus musculus	glycoprotein (transmembrane) nmb
13123	Cyp7b1	Mus musculus	cytochrome P450, family 7, subfamily b, polypeptide 1
238395	Serpina3j	Mus musculus	predicted gene 4931
667984	EG667984	Mus musculus	predicted gene, EG667984
21897	TLR1	Mus musculus	toll-like receptor 1
21877	tk1	Mus musculus	predicted gene 6091; thymidine kinase 1
21877	Gm6091	Mus musculus	predicted gene 6091; thymidine kinase 1
20717	serpina3m	Mus musculus	serine (or cysteine) peptidase inhibitor, clade A, member 3M
20716	Serpina3n	Mus musculus	serine (or cysteine) peptidase inhibitor, clade A, member 3N
66442	spc25	Mus musculus	SPC25, NDC80 kinetochore complex component, homolog (S. cerevisiae)
73149	Clec4a3	Mus musculus	C-type lectin domain family 4, member a3
27226	PLA2G7	Mus musculus	phospholipase A2, group VII (platelet-activating factor acetylhydrolase, plasma)
55985	CXCL13	Mus musculus	chemokine (C-X-C motif) ligand 13
12517	CD72	Mus musculus	CD72 antigen
16658	Mafb	Mus musculus	v-maf musculoaponeurotic fibrosarcoma oncogene family, protein B (avian)
17392	MMP3	Mus musculus	matrix metallopeptidase 3
cluster 16
19285	PTRF	Mus musculus	polymerase I and transcript release factor
114664	HSD17B11	Mus musculus	hydroxysteroid (17-beta) dehydrogenase 11
207740	Fam100a	Mus musculus	family with sequence similarity 100, member A
73173	PCDH18	Mus musculus	protocadherin 18
211660	CSPP1	Mus musculus	centrosome and spindle pole associated protein 1
67665	DCTN4	Mus musculus	dynactin 4
67216	Mboat2	Mus musculus	membrane bound O-acyltransferase domain containing 2
320661	D5Ertd579e	Mus musculus	DNA segment, Chr 5, ERATO Doi 579, expressed
76108	RAP2A	Mus musculus	RAS related protein 2a
78412	3110062M04Rik	Mus musculus	RIKEN cDNA 3110062M04 gene
109279	9530010C24Rik	Mus musculus	RIKEN cDNA 9530010C24 gene
224022	slc7a4	Mus musculus	solute carrier family 7 (cationic amino acid transporter, y+ system), member 4
16542	KDR	Mus musculus	kinase insert domain protein receptor
269994	Gsg1l	Mus musculus	GSG1-like
75909	TMEM49	Mus musculus	transmembrane protein 49
71865	FBXO30	Mus musculus	F-box protein 30
52858	Cdipt	Mus musculus	CDP-diacylglycerol--inositol 3-phosphatidyltransferase (phosphatidylinositol synthase)
27029	SGSH	Mus musculus	N-sulfoglucosamine sulfohydrolase (sulfamidase)
240025	dact2	Mus musculus	dapper homolog 2, antagonist of beta-catenin (xenopus)
94280	SFXN3	Mus musculus	sideroflexin 3
20583	snai2	Mus musculus	snail homolog 2 (Drosophila)
16573	Kif5b	Mus musculus	kinesin family member 5B
67072	CDC37L1	Mus musculus	cell division cycle 37 homolog (S. cerevisiae)-like 1
108155	Ogt	Mus musculus	O-linked N-acetylglucosamine (GlcNAc) transferase (UDP-N-acetylglucosamine:polypeptide-N-acetylglucosaminyl transferase)
252972	Tpcn1	Mus musculus	two pore channel 1
18027	NFIA	Mus musculus	nuclear factor I/A
319934	Sbf2	Mus musculus	SET binding factor 2
20239	ATXN2	Mus musculus	ataxin 2
108097	PRKAB2	Mus musculus	protein kinase, AMP-activated, beta 2 non-catalytic subunit
17161	MAOA	Mus musculus	monoamine oxidase A
20272	SCN7A	Mus musculus	sodium channel, voltage-gated, type VII, alpha
20926	SUPT6H	Mus musculus	suppressor of Ty 6 homolog (S. cerevisiae)
30951	Cbx8	Mus musculus	chromobox homolog 8 (Drosophila Pc class)
320184	Gm15725	Mus musculus	leucine rich repeat containing 58; predicted gene, OTTMUSG00000025724
320184	lrrc58	Mus musculus	leucine rich repeat containing 58; predicted gene, OTTMUSG00000025724
83669	Wdr6	Mus musculus	WD repeat domain 6
209837	slc38a5	Mus musculus	solute carrier family 38, member 5
69727	USP46	Mus musculus	ubiquitin specific peptidase 46
98496	PID1	Mus musculus	prior incubation determinant 1; RIKEN cDNA 5033414K04 gene
98496	Prid1	Mus musculus	prior incubation determinant 1; RIKEN cDNA 5033414K04 gene
70744	6330403L08Rik	Mus musculus	RIKEN cDNA 6330403L08 gene
77996	D730039F16Rik	Mus musculus	RIKEN cDNA D730039F16 gene
12416	cbx2	Mus musculus	chromobox homolog 2 (Drosophila Pc class)
74026	Msl1	Mus musculus	similar to RIKEN cDNA 4121402D02 gene; male-specific lethal 1 homolog (Drosophila)
74026	LOC100047441	Mus musculus	similar to RIKEN cDNA 4121402D02 gene; male-specific lethal 1 homolog (Drosophila)
320441	A130022F02Rik	Mus musculus	RIKEN cDNA A130022F02 gene
94281	sfxn4	Mus musculus	sideroflexin 4
238455	Macc1	Mus musculus	metastasis associated in colon cancer 1
243725	ppp1r9a	Mus musculus	protein phosphatase 1, regulatory (inhibitor) subunit 9A
219150	Hmbox1	Mus musculus	homeobox containing 1
17536	Meis2	Mus musculus	Meis homeobox 2
69890	Zfp219	Mus musculus	zinc finger protein 219
230259	E130308A19Rik	Mus musculus	RIKEN cDNA E130308A19 gene
215494	C85492	Mus musculus	expressed sequence C85492
100177	ZMYM6	Mus musculus	zinc finger, MYM-type 6
72475	SSBP3	Mus musculus	single-stranded DNA binding protein 3
76572	Rbmxl2	Mus musculus	RNA binding motif protein, X-linked-like 2
100201	TMEM64	Mus musculus	transmembrane protein 64
68180	hyi	Mus musculus	hydroxypyruvate isomerase homolog (E. coli)
53601	PCDH12	Mus musculus	protocadherin 12
233908	fus	Mus musculus	fusion, derived from t(12;16) malignant liposarcoma (human)
94040	CLMN	Mus musculus	calmin
320418	4732465E10Rik	Mus musculus	RIKEN cDNA 4732465E10 gene
72289	MALAT1	Mus musculus	metastasis associated lung adenocarcinoma transcript 1 (non-coding RNA)
22253	UNC5C	Mus musculus	unc-5 homolog C (C. elegans)
236790	ddx26b	Mus musculus	DEAD/H (Asp-Glu-Ala-Asp/His) box polypeptide 26B
69188	MLL5	Mus musculus	myeloid/lymphoid or mixed-lineage leukemia 5
23872	Ets2	Mus musculus	E26 avian leukemia oncogene 2, 3' domain
57265	FZD2	Mus musculus	frizzled homolog 2 (Drosophila)
67786	6230424C14Rik	Mus musculus	RIKEN cDNA 6230424C14 gene
51793	ddah2	Mus musculus	dimethylarginine dimethylaminohydrolase 2
12395	RUNX1T1	Mus musculus	runt-related transcription factor 1; translocated to, 1 (cyclin D-related)
320121	6720473M08Rik	Mus musculus	RIKEN cDNA 6720473M08 gene
225518	Prdm6	Mus musculus	PR domain containing 6
12638	CFTR	Mus musculus	cystic fibrosis transmembrane conductance regulator homolog
78408	FAM131A	Mus musculus	family with sequence similarity 131, member A
56462	MTCH1	Mus musculus	mitochondrial carrier homolog 1 (C. elegans)
242291	IMPAD1	Mus musculus	inositol monophosphatase domain containing 1
207474	kctd12b	Mus musculus	potassium channel tetramerisation domain containing 12b
380686	Cnrip1	Mus musculus	cannabinoid receptor interacting protein 1
106633	IFT140	Mus musculus	intraflagellar transport 140 homolog (Chlamydomonas)
76630	STAMBPL1	Mus musculus	STAM binding protein like 1
319610	9530083O12Rik	Mus musculus	RIKEN cDNA 9530083O12 gene
99470	MAGI3	Mus musculus	membrane associated guanylate kinase, WW and PDZ domain containing 3
236511	EIF2C1	Mus musculus	eukaryotic translation initiation factor 2C, 1
67856	ECHDC3	Mus musculus	enoyl Coenzyme A hydratase domain containing 3
66923	pbrm1	Mus musculus	polybromo 1
68617	1110012J17Rik	Mus musculus	RIKEN cDNA 1110012J17 gene
77015	MPPED2	Mus musculus	metallophosphoesterase domain containing 2
100101046	D230018H15Rik	Mus musculus	RIKEN cDNA D230018H15 gene
20116	Gm7246	Mus musculus	predicted gene 5687; predicted gene 6983; predicted gene 6998; predicted gene 14438; predicted gene 8643; predicted gene 14414; predicted gene 7453; similar to ribosomal protein S8; predicted gene 7246; predicted gene 15501; ribosomal protein S8 pseudogene; ribosomal protein S8; predicted gene 14323; predicted gene 14289; predicted gene 7565; similar to Ubiquitin-conjugating enzyme E2 L3 (Ubiquit…
20116	Gm14289	Mus musculus	predicted gene 5687; predicted gene 6983; predicted gene 6998; predicted gene 14438; predicted gene 8643; predicted gene 14414; predicted gene 7453; similar to ribosomal protein S8; predicted gene 7246; predicted gene 15501; ribosomal protein S8 pseudogene; ribosomal protein S8; predicted gene 14323; predicted gene 14289; predicted gene 7565; similar to Ubiquitin-conjugating enzyme E2 L3 (Ubiquit…
20116	rps8	Mus musculus	predicted gene 5687; predicted gene 6983; predicted gene 6998; predicted gene 14438; predicted gene 8643; predicted gene 14414; predicted gene 7453; similar to ribosomal protein S8; predicted gene 7246; predicted gene 15501; ribosomal protein S8 pseudogene; ribosomal protein S8; predicted gene 14323; predicted gene 14289; predicted gene 7565; similar to Ubiquitin-conjugating enzyme E2 L3 (Ubiquit…
20116	Gm14438	Mus musculus	predicted gene 5687; predicted gene 6983; predicted gene 6998; predicted gene 14438; predicted gene 8643; predicted gene 14414; predicted gene 7453; similar to ribosomal protein S8; predicted gene 7246; predicted gene 15501; ribosomal protein S8 pseudogene; ribosomal protein S8; predicted gene 14323; predicted gene 14289; predicted gene 7565; similar to Ubiquitin-conjugating enzyme E2 L3 (Ubiquit…
20116	Gm5687	Mus musculus	predicted gene 5687; predicted gene 6983; predicted gene 6998; predicted gene 14438; predicted gene 8643; predicted gene 14414; predicted gene 7453; similar to ribosomal protein S8; predicted gene 7246; predicted gene 15501; ribosomal protein S8 pseudogene; ribosomal protein S8; predicted gene 14323; predicted gene 14289; predicted gene 7565; similar to Ubiquitin-conjugating enzyme E2 L3 (Ubiquit…
20116	Gm11353	Mus musculus	predicted gene 5687; predicted gene 6983; predicted gene 6998; predicted gene 14438; predicted gene 8643; predicted gene 14414; predicted gene 7453; similar to ribosomal protein S8; predicted gene 7246; predicted gene 15501; ribosomal protein S8 pseudogene; ribosomal protein S8; predicted gene 14323; predicted gene 14289; predicted gene 7565; similar to Ubiquitin-conjugating enzyme E2 L3 (Ubiquit…
20116	Gm6983	Mus musculus	predicted gene 5687; predicted gene 6983; predicted gene 6998; predicted gene 14438; predicted gene 8643; predicted gene 14414; predicted gene 7453; similar to ribosomal protein S8; predicted gene 7246; predicted gene 15501; ribosomal protein S8 pseudogene; ribosomal protein S8; predicted gene 14323; predicted gene 14289; predicted gene 7565; similar to Ubiquitin-conjugating enzyme E2 L3 (Ubiquit…
20116	Gm8643	Mus musculus	predicted gene 5687; predicted gene 6983; predicted gene 6998; predicted gene 14438; predicted gene 8643; predicted gene 14414; predicted gene 7453; similar to ribosomal protein S8; predicted gene 7246; predicted gene 15501; ribosomal protein S8 pseudogene; ribosomal protein S8; predicted gene 14323; predicted gene 14289; predicted gene 7565; similar to Ubiquitin-conjugating enzyme E2 L3 (Ubiquit…
20116	LOC100048092	Mus musculus	predicted gene 5687; predicted gene 6983; predicted gene 6998; predicted gene 14438; predicted gene 8643; predicted gene 14414; predicted gene 7453; similar to ribosomal protein S8; predicted gene 7246; predicted gene 15501; ribosomal protein S8 pseudogene; ribosomal protein S8; predicted gene 14323; predicted gene 14289; predicted gene 7565; similar to Ubiquitin-conjugating enzyme E2 L3 (Ubiquit…
20116	LOC626142	Mus musculus	predicted gene 5687; predicted gene 6983; predicted gene 6998; predicted gene 14438; predicted gene 8643; predicted gene 14414; predicted gene 7453; similar to ribosomal protein S8; predicted gene 7246; predicted gene 15501; ribosomal protein S8 pseudogene; ribosomal protein S8; predicted gene 14323; predicted gene 14289; predicted gene 7565; similar to Ubiquitin-conjugating enzyme E2 L3 (Ubiquit…
20116	Gm7453	Mus musculus	predicted gene 5687; predicted gene 6983; predicted gene 6998; predicted gene 14438; predicted gene 8643; predicted gene 14414; predicted gene 7453; similar to ribosomal protein S8; predicted gene 7246; predicted gene 15501; ribosomal protein S8 pseudogene; ribosomal protein S8; predicted gene 14323; predicted gene 14289; predicted gene 7565; similar to Ubiquitin-conjugating enzyme E2 L3 (Ubiquit…
20116	Gm14414	Mus musculus	predicted gene 5687; predicted gene 6983; predicted gene 6998; predicted gene 14438; predicted gene 8643; predicted gene 14414; predicted gene 7453; similar to ribosomal protein S8; predicted gene 7246; predicted gene 15501; ribosomal protein S8 pseudogene; ribosomal protein S8; predicted gene 14323; predicted gene 14289; predicted gene 7565; similar to Ubiquitin-conjugating enzyme E2 L3 (Ubiquit…
20116	Gm7565	Mus musculus	predicted gene 5687; predicted gene 6983; predicted gene 6998; predicted gene 14438; predicted gene 8643; predicted gene 14414; predicted gene 7453; similar to ribosomal protein S8; predicted gene 7246; predicted gene 15501; ribosomal protein S8 pseudogene; ribosomal protein S8; predicted gene 14323; predicted gene 14289; predicted gene 7565; similar to Ubiquitin-conjugating enzyme E2 L3 (Ubiquit…
20116	Gm14323	Mus musculus	predicted gene 5687; predicted gene 6983; predicted gene 6998; predicted gene 14438; predicted gene 8643; predicted gene 14414; predicted gene 7453; similar to ribosomal protein S8; predicted gene 7246; predicted gene 15501; ribosomal protein S8 pseudogene; ribosomal protein S8; predicted gene 14323; predicted gene 14289; predicted gene 7565; similar to Ubiquitin-conjugating enzyme E2 L3 (Ubiquit…
20116	Gm6998	Mus musculus	predicted gene 5687; predicted gene 6983; predicted gene 6998; predicted gene 14438; predicted gene 8643; predicted gene 14414; predicted gene 7453; similar to ribosomal protein S8; predicted gene 7246; predicted gene 15501; ribosomal protein S8 pseudogene; ribosomal protein S8; predicted gene 14323; predicted gene 14289; predicted gene 7565; similar to Ubiquitin-conjugating enzyme E2 L3 (Ubiquit…
20116	LOC100048094	Mus musculus	predicted gene 5687; predicted gene 6983; predicted gene 6998; predicted gene 14438; predicted gene 8643; predicted gene 14414; predicted gene 7453; similar to ribosomal protein S8; predicted gene 7246; predicted gene 15501; ribosomal protein S8 pseudogene; ribosomal protein S8; predicted gene 14323; predicted gene 14289; predicted gene 7565; similar to Ubiquitin-conjugating enzyme E2 L3 (Ubiquit…
20116	Gm15501	Mus musculus	predicted gene 5687; predicted gene 6983; predicted gene 6998; predicted gene 14438; predicted gene 8643; predicted gene 14414; predicted gene 7453; similar to ribosomal protein S8; predicted gene 7246; predicted gene 15501; ribosomal protein S8 pseudogene; ribosomal protein S8; predicted gene 14323; predicted gene 14289; predicted gene 7565; similar to Ubiquitin-conjugating enzyme E2 L3 (Ubiquit…
52250	REEP1	Mus musculus	receptor accessory protein 1
399566	BTBD6	Mus musculus	BTB (POZ) domain containing 6
223827	GXYLT1	Mus musculus	glycosyltransferase 8 domain containing 3
23917	IMPDH1	Mus musculus	inosine 5'-phosphate dehydrogenase 1
cluster 17
15957	IFIT1	Mus musculus	interferon-induced protein with tetratricopeptide repeats 1
100038882	ISG15	Mus musculus	ISG15 ubiquitin-like modifier; predicted gene 9706
100038882	Gm9706	Mus musculus	ISG15 ubiquitin-like modifier; predicted gene 9706
667370	I830012O16Rik	Mus musculus	RIKEN cDNA I830012O16 gene
15945	LOC100045000	Mus musculus	chemokine (C-X-C motif) ligand 10; similar to Small inducible cytokine B10 precursor (CXCL10) (Interferon-gamma-induced protein CRG-2) (Gamma-IP10) (IP-10) (C7)
15945	CXCL10	Mus musculus	chemokine (C-X-C motif) ligand 10; similar to Small inducible cytokine B10 precursor (CXCL10) (Interferon-gamma-induced protein CRG-2) (Gamma-IP10) (IP-10) (C7)
223672	Apol9a	Mus musculus	apolipoprotein L 9b; apolipoprotein L 9a
223672	Apol9b	Mus musculus	apolipoprotein L 9b; apolipoprotein L 9a
15959	Ifit3	Mus musculus	interferon-induced protein with tetratricopeptide repeats 3
80861	dhx58	Mus musculus	DEXH (Asp-Glu-X-His) box polypeptide 58
667373	Gm14446	Mus musculus	predicted gene 14446
15958	Ifit2	Mus musculus	interferon-induced protein with tetratricopeptide repeats 2
71898	Apol9a	Mus musculus	apolipoprotein L 9b; apolipoprotein L 9a
71898	Apol9b	Mus musculus	apolipoprotein L 9b; apolipoprotein L 9a
243262	Oas1f	Mus musculus	2'-5' oligoadenylate synthetase 1F
99899	IFI44	Mus musculus	interferon-induced protein 44
24110	usp18	Mus musculus	ubiquitin specific peptidase 18; similar to ubiquitin specific protease UBP43
24110	LOC100048346	Mus musculus	ubiquitin specific peptidase 18; similar to ubiquitin specific protease UBP43
17857	mx1	Mus musculus	myxovirus (influenza virus) resistance 1
17858	MX2	Mus musculus	myxovirus (influenza virus) resistance 2
231655	Oasl1	Mus musculus	2'-5' oligoadenylate synthetase-like 1
23962	Oasl2	Mus musculus	2'-5' oligoadenylate synthetase-like 2
54123	IRF7	Mus musculus	interferon regulatory factor 7
58203	Zbp1	Mus musculus	Z-DNA binding protein 1
246730	Oas1a	Mus musculus	2'-5' oligoadenylate synthetase 1A
cluster 18
17472	GBP4	Mus musculus	guanylate binding protein 4
71939	APOL6	Mus musculus	apolipoprotein L 6
15930	IDO1	Mus musculus	indoleamine 2,3-dioxygenase 1
14939	GZMB	Mus musculus	granzyme B
18991	POU3F1	Mus musculus	POU domain, class 3, transcription factor 1
238393	Serpina3f	Mus musculus	serine (or cysteine) peptidase inhibitor, clade A, member 3F
100702	Mpa2l	Mus musculus	macrophage activation 2 like
20715	Serpina3g	Mus musculus	serine (or cysteine) peptidase inhibitor, clade A, member 3G
74748	SLAMF8	Mus musculus	SLAM family member 8
20287	Sct	Mus musculus	secretin
215900	fam26f	Mus musculus	family with sequence similarity 26, member F
246256	Fcgr4	Mus musculus	Fc receptor, IgG, low affinity IV
14469	GBP2	Mus musculus	guanylate binding protein 2
15978	IFNG	Mus musculus	interferon gamma
16181	IL1RN	Mus musculus	interleukin 1 receptor antagonist
17329	Cxcl9	Mus musculus	chemokine (C-X-C motif) ligand 9
236312	Pyhin1	Mus musculus	pyrin and HIN domain family, member 1
74481	BATF2	Mus musculus	basic leucine zipper transcription factor, ATF-like 2
cluster 19
76082	5830468F06Rik	Mus musculus	RIKEN cDNA 5830468F06 gene
14377	G6PC	Mus musculus	glucose-6-phosphatase, catalytic
26369	cetn1	Mus musculus	centrin 1
53375	MTX2	Mus musculus	metaxin 2
19207	PTCH2	Mus musculus	patched homolog 2
[truncated: 2,494 more rows]
