# Supplementary material for: Dynamic gene network reconstruction from gene expression data in mice after influenza A (H1N1) infection
Source: J Clin Bioinforma. 2011 Oct 21;1:27. doi: 10.1186/2043-9113-1-27 (PMC3219564; doi:10.1186/2043-9113-1-27)
Supplement: Additional file 3 — PPI/Protein-DNA Interaction data. We downloaded InnateDB protein-protein interaction (PPI) and protein-DNA interaction data and isolated all interaction groups with members included in our dataset. [file 2043-9113-1-27-S3.XLS]

## Sheet: ppi_protein-dna
Group ID	Interaction ID(s)	Interaction	Interactors(Symbol|InnateDB ID|Ensembl ID|Entrez Gene ID|Type)	Interactor Types	Interactor Species	Interaction Level	Interaction Type	Source Database ID(s)	Supporting Publications	PMID	Evidences(IDB-ID|Experiment type|Tissue/cell type|PMID)	Human Orthologs(Symbol|IDBG-ID|Ensembl)	Mouse Orthologs(Symbol|IDBG-ID|Ensembl)
11	IDB-95219	Apobec1 (complex)	Apobec1|IDBG-185598|ENSMUSG00000040613|11810|protein :: Apobec1|IDBG-185598|ENSMUSG00000040613|11810|protein	protein	Mus musculus	direct interaction	unspecified	BIND-171826	1	8692961	IDB-95219|not-specified|Not available|8692961 ;	APOBEC1|IDBG-16344|ENSG00000111701
67	IDB-185879	Transcription factor Stat1 binds Shh gene	Stat1|IDBG-153162|ENSMUSG00000026104|20846|protein :: Shh|IDBG-144309|ENSMUSG00000002633|20423|dna	protein-DNA	Mus musculus	direct interaction	physical association	IDB-185879	1	19800966	IDB-185879|chromatin immunoprecipitation assays|primary neuron|19800966 ;	SHH|IDBG-50464|ENSG00000164690 :: STAT1|IDBG-77617|ENSG00000115415
358	IDB-156222	Il2rb interacts with Shc1	Il2rb|IDBG-159374|ENSMUSG00000068227|16185|protein :: Shc1|IDBG-164495|ENSMUSG00000042626|20416;433158|protein	protein	Mus musculus	direct interaction	physical association	IDB-156222	1	8294403	IDB-156222|coimmunoprecipitation|T-lymphocyte cell line|8294403 ; IDB-156222|coimmunoprecipitation|T-lymphocyte cell line|8294403 ; IDB-156222|coimmunoprecipitation|T-lymphocyte cell line|8294403 ;	IL2RB|IDBG-6418|ENSG00000100385 :: SHC1|IDBG-103007|ENSG00000160691
438	IDB-116724	Transcription factor Relb binds Cxcl13 gene	Relb|IDBG-151419|ENSMUSG00000002983|19698|protein :: Cxcl13|IDBG-181227|ENSMUSG00000023078|55985|dna	protein-DNA	Mus musculus	direct interaction	physical interaction	IDB-116724	1	15470505	IDB-116724|chromatin immunoprecipitation assays|spleen|15470505 ;	[no Cxcl13 ortholog found] :: RELB|IDBG-57021|ENSG00000104856
439	IDB-116729	Transcription factor Relb:Nfkb2 binds Cxcl13 gene (complex)	Nfkb2|IDBG-172544|ENSMUSG00000025225|18034|protein :: Relb|IDBG-151419|ENSMUSG00000002983|19698|protein :: Cxcl13|IDBG-181227|ENSMUSG00000023078|55985|dna	protein-DNA	Mus musculus	direct interaction	physical association	IDB-116729	1	15470505	IDB-116729|electrophoretic mobility supershift assay|Not available|15470505 ; IDB-116729|electrophoretic mobility supershift assay|Not available|15470505 ;	[no Cxcl13 ortholog found] :: NFKB2|IDBG-87893|ENSG00000077150 :: RELB|IDBG-57021|ENSG00000104856
655	IDB-180 ; IDB-181 ; IDB-1459	Caml interacts with Ryr1	Caml|IDBG-156532|ENSMUSG00000021501|12328|protein :: Ryr1|IDBG-165403|ENSMUSG00000030592|20190|protein	protein	Mus musculus	direct interaction	physical association	EBI-649235 ; EBI-649214 ; EBI-649225	1	15102471	IDB-180|two hybrid|Not available|15102471 ; IDB-181|two hybrid|Not available|15102471 ; IDB-1459|two hybrid|Not available|15102471 ;	CAMLG|IDBG-45075|ENSG00000164615 :: RYR1|IDBG-48907|ENSG00000196218
686	IDB-182	Gnpnat1 interacts with Ryr1	Gnpnat1|IDBG-153296|ENSMUSG00000037722|54342|protein :: Ryr1|IDBG-165403|ENSMUSG00000030592|20190|protein	protein	Mus musculus	direct interaction	physical association	EBI-649245	1	15102471	IDB-182|two hybrid|Not available|15102471 ;	GNPNAT1|IDBG-6894|ENSG00000100522 :: RYR1|IDBG-48907|ENSG00000196218
831	IDB-186795	Transcription factor Tbp binds Cxcl11 gene	Tbp|IDBG-139921|ENSMUSG00000014767|21374|protein :: Cxcl11|IDBG-179944|ENSMUSG00000060183|56066;630447|dna	protein-DNA	Mus musculus	direct interaction	physical association	IDB-186795	1	19629181	IDB-186795|chromatin immunoprecipitation assays|bone marrow|19629181 ;	CXCL11|IDBG-25238|ENSG00000169248 :: TBP|IDBG-99313|ENSG00000112592
1167	IDB-99844 ; IDB-99845 ; IDB-99846	Retnlb (complex)	Retnlb|IDBG-164542|ENSMUSG00000022650|57263|protein :: Retnlb|IDBG-164542|ENSMUSG00000022650|57263|protein	protein	Mus musculus	direct interaction	unspecified	BIND-160751 ; BIND-160752 ; BIND-160750	1	15155948	IDB-99844|three-dimensional-structure|Not available|15155948 ; IDB-99845|three-dimensional-structure|Not available|15155948 ; IDB-99846|three-dimensional-structure|Not available|15155948 ;	[no Retnlb ortholog found]
1221	IDB-2734	Plekhg3 interacts with Tnfrsf11a	Plekhg3|IDBG-150716|ENSMUSG00000052609|263406|protein :: Tnfrsf11a|IDBG-185529|ENSMUSG00000026321|21934|protein	protein	Mus musculus	direct interaction	physical association	EBI-658425	1	15102471	IDB-2734|two hybrid|Not available|15102471 ;	PLEKHG3|IDBG-9221|ENSG00000126822 :: TNFRSF11A|IDBG-4279|ENSG00000141655
1328	IDB-69837	Clnk interacts with Skap2	Clnk|IDBG-160384|ENSMUSG00000039315|27278|protein :: Skap2|IDBG-147582|ENSMUSG00000059182|54353|protein	protein	Mus musculus	direct interaction	physical association	MINT-58743	1	12681493	IDB-69837|coimmunoprecipitation|Not available|12681493 ;	CLNK|IDBG-10035|ENSG00000109684 :: SKAP2|IDBG-10241|ENSG00000005020
1398	IDB-71396	Ssbp3 interacts with Tal1	Ssbp3|IDBG-170763|ENSMUSG00000061887|72475|protein :: Tal1|IDBG-175763|ENSMUSG00000028717|21349|protein	protein	Mus musculus	direct interaction	physical association	MINT-2568034	1	16407974	IDB-71396|anti bait coimmunoprecipitation|Not available|16407974 ;	SSBP3|IDBG-98972|ENSG00000157216 :: TAL1|IDBG-98262|ENSG00000162367
1610	IDB-113529	Bcl10 physically interacts with Socs3	Bcl10|IDBG-198751|ENSMUSG00000028191|12042|protein :: Socs3|IDBG-214604|ENSMUSG00000053113|12702|protein	protein	Mus musculus	direct interaction	physical interaction	IDB-113529	1	15213237	IDB-113529|anti tag coimmunoprecipitation|ascites|15213237 ; IDB-113529|anti tag coimmunoprecipitation|ascites|15213237 ;	BCL10|IDBG-100044|ENSG00000142867 :: SOCS3|IDBG-70676|ENSG00000184557
1612	IDB-185882	Bcl10 interacts with Malt1	Bcl10|IDBG-198751|ENSMUSG00000028191|12042|protein :: Malt1|IDBG-154592|ENSMUSG00000032688|240354|protein	protein	Mus musculus	direct interaction	physical association	IDB-185882	1	19136564	IDB-185882|anti bait coimmunoprecipitation|bone marrow|19136564 ; IDB-185882|anti bait coimmunoprecipitation|bone marrow|19136564 ;	BCL10|IDBG-100044|ENSG00000142867 :: MALT1|IDBG-3930|ENSG00000172175
1870	IDB-119971	Azi2 interacts with Tbkbp1	Azi2|IDBG-204092|ENSMUSG00000039285|27215|protein :: Tbkbp1|IDBG-210156|ENSMUSG00000038517|73174|protein	protein	Mus musculus	direct interaction	physical association	IDB-119971	1	17568778	IDB-119971|luminescence based mammalian interactome mapping|embryonic kidney cell line|17568778 ; IDB-119971|luminescence based mammalian interactome mapping|embryonic kidney cell line|17568778 ;	AZI2|IDBG-23171|ENSG00000163512 :: TBKBP1|IDBG-56118|ENSG00000198933
1871	IDB-119972	Azi2 (complex)	Azi2|IDBG-204092|ENSMUSG00000039285|27215|protein :: Azi2|IDBG-204092|ENSMUSG00000039285|27215|protein	protein	Mus musculus	direct interaction	physical association	IDB-119972	1	17568778	IDB-119972|luminescence based mammalian interactome mapping|embryonic kidney cell line|17568778 ; IDB-119972|luminescence based mammalian interactome mapping|embryonic kidney cell line|17568778 ;	AZI2|IDBG-23171|ENSG00000163512
2374	IDB-95399	Dynll2 (complex)	Dynll2|IDBG-207851|ENSMUSG00000020483|68097|protein :: Dynll2|IDBG-207851|ENSMUSG00000020483|68097|protein	protein	Mus musculus	direct interaction	unspecified	BIND-158326	1	14561217	IDB-95399|three-dimensional-structure|Not available|14561217 ;	DYNLL2|IDBG-60681|ENSG00000121083
2406	IDB-121497	Abcd1 interacts with Abcd3	Abcd1|IDBG-153430|ENSMUSG00000031378|11666|protein :: Abcd3|IDBG-191244|ENSMUSG00000028127|19299|protein	protein	Mus musculus	direct interaction	unspecified	BIOGRID-277143	1	10551832	IDB-121497|Affinity Capture-Western|Not available|10551832 ;	ABCD1|IDBG-89886|ENSG00000101986 :: ABCD3|IDBG-100373|ENSG00000117528
2432	IDB-156418	Ccl11 interacts with Cxcr3	Ccl11|IDBG-204519|ENSMUSG00000020676|20292|protein :: Cxcr3|IDBG-164788|ENSMUSG00000050232|12766|protein	protein	Mus musculus	direct interaction	physical association	IDB-156418	1	10556837	IDB-156418|competition binding|pre-B cell|10556837 ;	[no Ccl11 ortholog found] :: CXCR3|IDBG-76333|ENSG00000186810
2651	IDB-189888	Transcription factor Ebf1 binds Cd53 gene	Ebf1|IDBG-164722|ENSMUSG00000057098|13591|protein :: Cd53|IDBG-184902|ENSMUSG00000040747|12508|dna	protein-DNA	Mus musculus	direct interaction	physical association	IDB-189888	1	17429843	IDB-189888|electrophoretic mobility supershift assay|bone marrow|17429843 ;	CD53|IDBG-101004|ENSG00000143119 :: EBF1|IDBG-55765|ENSG00000164330
2669	IDB-157222	Transcription factor Irf8 binds Slc11a1 gene	Irf8|IDBG-196509|ENSMUSG00000041515|15900|protein :: Slc11a1|IDBG-166877|ENSMUSG00000026177|18173|dna	protein-DNA	Mus musculus	direct interaction	physical association	IDB-157222	1	18045875	IDB-157222|chromatin immunoprecipitation assays|ascites|18045875 ; IDB-157222|chromatin immunoprecipitation assays|ascites|18045875 ;	IRF8|IDBG-45278|ENSG00000140968 :: SLC11A1|IDBG-80969|ENSG00000018280
2688	IDB-1779	Fkbp5 interacts with Rasgrf1	Fkbp5|IDBG-158514|ENSMUSG00000024222|14229|protein :: Rasgrf1|IDBG-190479|ENSMUSG00000032356|19417|protein	protein	Mus musculus	direct interaction	physical association	EBI-654496	1	15102471	IDB-1779|two hybrid|Not available|15102471 ;	FKBP5|IDBG-84259|ENSG00000096060 :: RASGRF1|IDBG-25346|ENSG00000058335
2812	IDB-147405	Cbx8 interacts with Ring1	Cbx8|IDBG-214668|ENSMUSG00000025578|30951|protein :: Ring1|IDBG-169288|ENSMUSG00000024325|19763|protein	protein	Mus musculus	direct interaction	unspecified	BIND-178401	1	10721694	IDB-147405|Not available|10721694 ;	CBX8|IDBG-71216|ENSG00000141570 :: RING1|IDBG-82377|ENSG00000204227
2818	IDB-113682	Tifa (complex)	Tifa|IDBG-193164|ENSMUSG00000046688|211550;637082|protein :: Tifa|IDBG-193164|ENSMUSG00000046688|211550;637082|protein	protein	Mus musculus	direct interaction	physical interaction	IDB-113682	1	12566447	IDB-113682|gst pull down|kidney cell line|12566447 ; IDB-113682|gst pull down|kidney cell line|12566447 ;	TIFA|IDBG-34438|ENSG00000145365
2838	IDB-71513	Park2 interacts with Ube2l3	Park2|IDBG-136351|ENSMUSG00000023826|50873|protein :: Ube2l3|IDBG-138347|ENSMUSG00000038965|22195;100045901;100045890;100042355;545578|protein	protein	Mus musculus	direct interaction	physical association	MINT-2736735	1	16096643	IDB-71513|anti tag coimmunoprecipitation|Not available|16096643 ;	PARK2|IDBG-98830|ENSG00000185345 :: UBE2L3|IDBG-2059|ENSG00000185651
3057	IDB-149159	Ahr interacts with Snai2	Ahr|IDBG-134957|ENSMUSG00000019256|11622|protein :: Snai2|IDBG-135462|ENSMUSG00000022676|20583|protein	protein	Mus musculus	direct interaction	unspecified	DIP-59163E	1	18223155	IDB-149159|anti bait coimmunoprecipitation|Not available|18223155 ;	AHR|IDBG-8995|ENSG00000106546 :: SNAI2|IDBG-21210|ENSG00000019549
3123	IDB-116908 ; IDB-116909	Transcription factor Nfkbiz binds Il6 gene	Nfkbiz|IDBG-165943|ENSMUSG00000035356|80859|protein :: Il6|IDBG-144970|ENSMUSG00000025746|16193|dna	protein-DNA	Mus musculus	direct interaction	physical interaction	IDB-116908 ; IDB-116909	1	15241416	IDB-116908|chromatin immunoprecipitation assays|ascites|15241416 ; IDB-116908|chromatin immunoprecipitation assays|ascites|15241416 ; IDB-116909|chromatin immunoprecipitation assays|ascites|15241416 ; IDB-116909|chromatin immunoprecipitation assays|ascites|15241416 ;	[no Il6 ortholog found] :: NFKBIZ|IDBG-48252|ENSG00000144802
3125	IDB-185670 ; IDB-186308	Transcription factor Nfkbiz binds Il6 gene	Nfkbiz|IDBG-165943|ENSMUSG00000035356|80859|protein :: Il6|IDBG-144970|ENSMUSG00000025746|16193|dna	protein-DNA	Mus musculus	direct interaction	physical association	IDB-185670 ; IDB-186308	2	15241416|16413922	IDB-185670|chromatin immunoprecipitation assays|monocyte|15241416 ; IDB-186308|chromatin immunoprecipitation assays|peritoneal macrophage|16413922 ;	[no Il6 ortholog found] :: NFKBIZ|IDBG-48252|ENSG00000144802
3311	IDB-117167	Stat5b (complex)	Stat5b|IDBG-211594|ENSMUSG00000020919|20851|protein :: Stat5b|IDBG-211594|ENSMUSG00000020919|20851|protein	protein	Mus musculus	direct interaction	physical interaction	IDB-117167	1	14704793	IDB-117167|two hybrid|Not available|14704793 ;	STAT5B|IDBG-50532|ENSG00000173757
3313	IDB-116203	Ptpn2 interacts with Stat5b	Ptpn2|IDBG-155927|ENSMUSG00000024539|19255|protein :: Stat5b|IDBG-211594|ENSMUSG00000020919|20851|protein	protein	Mus musculus	direct interaction	dephosphorylation	IDB-116203	1	11773439	IDB-116203|dephosphorylation reaction|kidney|11773439 ; IDB-116203|dephosphorylation reaction|kidney|11773439 ;	PTPN2|IDBG-1165|ENSG00000175354 :: STAT5B|IDBG-50532|ENSG00000173757
3541	IDB-102913	Bean interacts with Nedd4	Bean|IDBG-185118|ENSMUSG00000031872|65115|protein :: Nedd4|IDBG-183743|ENSMUSG00000032216|17999|protein	protein	Mus musculus	direct interaction	unspecified	BIND-151523	1	11042109	IDB-102913|far-western|Not available|11042109 ;	[no Bean ortholog found] :: NEDD4|IDBG-13236|ENSG00000069869
3572	IDB-1147	Colocalization of Bcl3 and Cyld	Bcl3|IDBG-152576|ENSMUSG00000053175|12051|protein :: Cyld|IDBG-179176|ENSMUSG00000036712|74256|protein	protein	Mus musculus	direct interaction	colocalization	EBI-943932	1	16713561	IDB-1147|fluorescence microscopy|skin|16713561 ;	BCL3|IDBG-56568|ENSG00000069399 :: CYLD|IDBG-30697|ENSG00000083799
3775	IDB-187924	Isg15 (complex)	Isg15|IDBG-137564|ENSMUSG00000035692|100038882|protein :: Isg15|IDBG-137564|ENSMUSG00000035692|100038882|protein	protein	Mus musculus	direct interaction	physical association	IDB-187924	1	18606809	IDB-187924|pull down|Not available|18606809 ;	ISG15|IDBG-84312|ENSG00000187608
3776	IDB-185709 ; IDB-186512	Transcription factor Stat1 binds Isg15 gene	Stat1|IDBG-153162|ENSMUSG00000026104|20846|protein :: Isg15|IDBG-137564|ENSMUSG00000035692|100038882|dna	protein-DNA	Mus musculus	direct interaction	physical association	IDB-186512 ; IDB-185709	2	18287094|15644321	IDB-185709|chromatin immunoprecipitation assays|peripheral blood|18287094 ; IDB-186512|chromatin immunoprecipitation assays|embryonic fibroblast cell line|15644321 ;	ISG15|IDBG-84312|ENSG00000187608 :: STAT1|IDBG-77617|ENSG00000115415
3915	IDB-155882	Transcription factor Atf3 binds Nfkb2 gene	Atf3|IDBG-208712|ENSMUSG00000026628|11910|protein :: Nfkb2|IDBG-172544|ENSMUSG00000025225|18034|dna	protein-DNA	Mus musculus	direct interaction	physical association	IDB-155882	1	19270711	IDB-155882|chromatin immunoprecipitation assays|bone marrow|19270711 ;	ATF3|IDBG-106549|ENSG00000162772 :: NFKB2|IDBG-87893|ENSG00000077150
4210	IDB-118474	Cyld physically interacts with Lck	Cyld|IDBG-179176|ENSMUSG00000036712|74256|protein :: Lck|IDBG-191117|ENSMUSG00000000409|16818|protein	protein	Mus musculus	direct interaction	physical interaction	IDB-118474	1	16501569	IDB-118474|coimmunoprecipitation|thymocyte|16501569 ;	CYLD|IDBG-30697|ENSG00000083799 :: LCK|IDBG-95667|ENSG00000182866
4211	IDB-2638	Cd8a interacts with Lck	Cd8a|IDBG-155582|ENSMUSG00000053977|12525|protein :: Lck|IDBG-191117|ENSMUSG00000000409|16818|protein	protein	Mus musculus	direct interaction	physical association	EBI-1444	1	7664803	IDB-2638|two hybrid|Not available|7664803 ;	CD8A|IDBG-59987|ENSG00000153563 :: LCK|IDBG-95667|ENSG00000182866
4212	IDB-95838 ; IDB-95839	Lck (complex)	Lck|IDBG-191117|ENSMUSG00000000409|16818|protein :: Lck|IDBG-191117|ENSMUSG00000000409|16818|protein	protein	Mus musculus	direct interaction	unspecified	BIND-130638 ; BIND-257802	2	15735648|1730679	IDB-95838|other|Not available|1730679 ; IDB-95839|other|Not available|15735648 ;	LCK|IDBG-95667|ENSG00000182866
4302	IDB-97071 ; IDB-97072	Itk interacts with Tbx21	Itk|IDBG-165583|ENSMUSG00000020395|16428|protein :: Tbx21|IDBG-210153|ENSMUSG00000001444|57765|protein	protein	Mus musculus	direct interaction	unspecified	BIND-183626	1	15662016	IDB-97071|immunoprecipitation|Not available|15662016 ; IDB-97072|other|Not available|15662016 ;	ITK|IDBG-55348|ENSG00000113263 :: TBX21|IDBG-56151|ENSG00000073861
4304	IDB-189723	Transcription factor Stat4 binds Tbx21 gene	Stat4|IDBG-152917|ENSMUSG00000062939|20849|protein :: Tbx21|IDBG-210153|ENSMUSG00000001444|57765|dna	protein-DNA	Mus musculus	direct interaction	physical association	IDB-189723	1	20620946	IDB-189723|chromatin immunoprecipitation assay|spleen|20620946 ;	STAT4|IDBG-77625|ENSG00000138378 :: TBX21|IDBG-56151|ENSG00000073861
4308	IDB-157068 ; IDB-157069	Trex1 (complex)	Trex1|IDBG-201128|ENSMUSG00000049734|22040|protein :: Trex1|IDBG-201128|ENSMUSG00000049734|22040|protein	protein	Mus musculus	direct interaction	physical association	IDB-157068 ; IDB-157069	2	17293595|17355961	IDB-157068|x-ray crystallography|Not available|17293595 ; IDB-157069|x-ray crystallography|Not available|17355961 ;	TREX1|IDBG-239077|ENSG00000213689
4313	IDB-2084	Rufy1 interacts with Stat1	Rufy1|IDBG-168794|ENSMUSG00000020375|216724|protein :: Stat1|IDBG-153162|ENSMUSG00000026104|20846|protein	protein	Mus musculus	direct interaction	physical association	EBI-658231	1	15102471	IDB-2084|two hybrid|Not available|15102471 ;	RUFY1|IDBG-61405|ENSG00000176783 :: STAT1|IDBG-77617|ENSG00000115415
4475	IDB-148985 ; IDB-148986	Mxd1 interacts with Sin3b	Mxd1|IDBG-164917|ENSMUSG00000001156|17119|protein :: Sin3b|IDBG-168505|ENSMUSG00000031622|20467|protein	protein	Mus musculus	direct interaction	physical association	DIP-1080E	1	7889570	IDB-148985|coimmunoprecipitation|Not available|7889570 ; IDB-148986|two hybrid|Not available|7889570 ;	MXD1|IDBG-55075|ENSG00000059728 :: SIN3B|IDBG-35825|ENSG00000127511
4567	IDB-186407	Shc1 interacts with Sirpa	Shc1|IDBG-164495|ENSMUSG00000042626|20416;433158|protein :: Sirpa|IDBG-206000|ENSMUSG00000037902|19261|protein	protein	Mus musculus	direct interaction	physical association	IDB-186407	1	18633106	IDB-186407|coimmunoprecipitation|aorta|18633106 ;	SHC1|IDBG-103007|ENSG00000160691 :: SIRPA|IDBG-40694|ENSG00000198053
4829	IDB-189473	Transcription factor Mta1 binds Myd88 gene	Mta1|IDBG-175870|ENSMUSG00000021144|116870;100044001;100047235|protein :: Myd88|IDBG-204565|ENSMUSG00000032508|17874|dna	protein-DNA	Mus musculus	direct interaction	transcriptional regulation	IDB-189473	1	20702415	IDB-189473|chromatin immunoprecipitation assay|ascites|20702415 ;	MTA1|IDBG-23411|ENSG00000182979 :: MYD88|IDBG-25713|ENSG00000172936
4833	IDB-87294 ; IDB-87295	Carm1 (complex)	Carm1|IDBG-140748|ENSMUSG00000032185|59035|protein :: Carm1|IDBG-140748|ENSMUSG00000032185|59035|protein	protein	Mus musculus	direct interaction	unspecified	BIND-171702	1	12351636	IDB-87294|affinity-chromatography|Not available|12351636 ; IDB-87295|two-hybrid-test|Not available|12351636 ;	CARM1|IDBG-28472|ENSG00000142453
4839	IDB-99246	Il16 interacts with Kcnd2	Il16|IDBG-197072|ENSMUSG00000001741|16170|protein :: Kcnd2|IDBG-129406|ENSMUSG00000060882|16508|protein	protein	Mus musculus	direct interaction	unspecified	BIND-182413	1	10479680	IDB-99246|two-hybrid-test|Not available|10479680 ;	IL16|IDBG-25974|ENSG00000172349 :: KCND2|IDBG-38060|ENSG00000184408
4989	IDB-322	Irs1 interacts with Phip	Irs1|IDBG-173589|ENSMUSG00000055980|16367|protein :: Phip|IDBG-188252|ENSMUSG00000032253|83946|protein	protein	Mus musculus	direct interaction	physical association	EBI-1369854	1	11018022	IDB-322|coimmunoprecipitation|Not available|11018022 ;	IRS1|IDBG-82407|ENSG00000169047 :: PHIP|IDBG-93358|ENSG00000146247
5024	IDB-85812	Tnfrsf23 interacts with Tnfsf10	Tnfrsf23|IDBG-212790|ENSMUSG00000037613|79201|protein :: Tnfsf10|IDBG-134362|ENSMUSG00000039304|22035|protein	protein	Mus musculus	direct interaction	unspecified	BIND-172534	1	12466268	IDB-85812|not-specified|Not available|12466268 ;	[no Tnfrsf23 ortholog found] :: TNFSF10|IDBG-65161|ENSG00000121858
5208	IDB-155733	Transcription factor Prkcz binds Junb gene	Prkcz|IDBG-207513|ENSMUSG00000029053|18762|protein :: Junb|IDBG-175664|ENSMUSG00000052837|16477|dna	protein-DNA	Mus musculus	direct interaction	transcriptional regulation	IDB-155733	1	8666230	IDB-155733|acetylation assay|Not available|8666230 ; IDB-155733|acetylation assay|Not available|8666230 ; IDB-155733|acetylation assay|Not available|8666230 ;	JUNB|IDBG-30976|ENSG00000171223 :: PRKCZ|IDBG-86108|ENSG00000067606
5242	IDB-186637	Irs1 interacts with Mapk8	Irs1|IDBG-173589|ENSMUSG00000055980|16367|protein :: Mapk8|IDBG-148417|ENSMUSG00000021936|26419|protein	protein	Mus musculus	direct interaction	physical association	IDB-186637	1	18932217	IDB-186637|coimmunoprecipitation|embryonic fibroblast cell line|18932217 ; IDB-186637|coimmunoprecipitation|embryonic fibroblast cell line|18932217 ;	IRS1|IDBG-82407|ENSG00000169047 :: MAPK8|IDBG-73479|ENSG00000107643
5348	IDB-121068	Cbl interacts with Lck	Cbl|IDBG-155970|ENSMUSG00000034342|12402|protein :: Lck|IDBG-191117|ENSMUSG00000000409|16818|protein	protein	Mus musculus	direct interaction	unspecified	BIOGRID-276147	1	11741956	IDB-121068|Affinity Capture-Western|Not available|11741956 ;	CBL|IDBG-74417|ENSG00000110395 :: LCK|IDBG-95667|ENSG00000182866
5361	IDB-156412	Cxcl10 interacts with Cxcr3	Cxcl10|IDBG-179916|ENSMUSG00000034855|100045000;15945|protein :: Cxcr3|IDBG-164788|ENSMUSG00000050232|12766|protein	protein	Mus musculus	direct interaction	physical association	IDB-156412	1	10556837	IDB-156412|competition binding|pre-B cell|10556837 ;	CXCL10|IDBG-25212|ENSG00000169245 :: CXCR3|IDBG-76333|ENSG00000186810
5362	IDB-173385 ; IDB-188017	Transcription factor Stat1 binds Cxcl10 gene	Stat1|IDBG-153162|ENSMUSG00000026104|20846|protein :: Cxcl10|IDBG-179916|ENSMUSG00000034855|100045000;15945|dna	protein-DNA	Mus musculus	direct interaction	physical association	R26486 ; IDB-188017	3	12754213|8454640|8051417	IDB-173385|direct gel shift|functional analysis|supershift (antibody binding)|Not available|12754213,8051417,8454640 ; IDB-188017|electrophoretic mobility supershift assay|cerebral cortex|12754213 ;	CXCL10|IDBG-25212|ENSG00000169245 :: STAT1|IDBG-77617|ENSG00000115415
5363	IDB-186262	Transcription factor Stat1:Irf9:Stat2 binds Cxcl10 gene (complex)	Stat2|IDBG-197036|ENSMUSG00000040033|20847|protein :: Irf9|IDBG-164579|ENSMUSG00000002325|16391|protein :: Stat1|IDBG-153162|ENSMUSG00000026104|20846|protein :: Cxcl10|IDBG-179916|ENSMUSG00000034855|100045000;15945|dna	protein-DNA	Mus musculus	direct interaction	complex assembly	IDB-186262	1	11310846	IDB-186262|electrophoretic mobility supershift assay|peritoneal macrophage|11310846 ;	CXCL10|IDBG-25212|ENSG00000169245 :: IRF9|IDBG-236583|ENSG00000213928 :: STAT1|IDBG-77617|ENSG00000115415 :: STAT2|IDBG-40906|ENSG00000170581
5378	IDB-1400	Plcg2 interacts with Spnb2	Plcg2|IDBG-195070|ENSMUSG00000034330|234779|protein :: Spnb2|IDBG-158171|ENSMUSG00000020315|20742|protein	protein	Mus musculus	direct interaction	physical association	EBI-649486	1	15102471	IDB-1400|two hybrid|Not available|15102471 ;	PLCG2|IDBG-43723|ENSG00000197943 :: SPTBN1|IDBG-51911|ENSG00000115306
5639	IDB-188937	Transcription factor Irf1 binds Rsad2 gene	Irf1|IDBG-172251|ENSMUSG00000018899|16362|protein :: Rsad2|IDBG-131654|ENSMUSG00000020641|58185|dna	protein-DNA	Mus musculus	direct interaction	physical association	IDB-188937	1	20308629	IDB-188937|electrophoretic mobility supershift assay|Not available|20308629 ;	IRF1|IDBG-42125|ENSG00000125347 :: RSAD2|IDBG-26912|ENSG00000134321
6275	IDB-121003	Ap2b1 interacts with Eps15	Ap2b1|IDBG-205183|ENSMUSG00000035152|71770|protein :: Eps15|IDBG-174308|ENSMUSG00000028552|13858|protein	protein	Mus musculus	direct interaction	unspecified	BIOGRID-304466	1	9182572	IDB-121003|Reconstituted Complex|Not available|9182572 ;	AP2B1|IDBG-41836|ENSG00000006125 :: EPS15|IDBG-98484|ENSG00000085832
6279	IDB-120929 ; IDB-121363	Eps15 (complex)	Eps15|IDBG-174308|ENSMUSG00000028552|13858|protein :: Eps15|IDBG-174308|ENSMUSG00000028552|13858|protein	protein	Mus musculus	direct interaction	unspecified	BIOGRID-304459 ; BIOGRID-304458	1	9182572	IDB-120929|Reconstituted Complex|Not available|9182572 ; IDB-121363|Reconstituted Complex|Not available|9182572 ;	EPS15|IDBG-98484|ENSG00000085832
6281	IDB-111217	Colocalization of Eps15 and Itsn1	Eps15|IDBG-174308|ENSMUSG00000028552|13858|protein :: Itsn1|IDBG-176668|ENSMUSG00000022957|16443|protein	protein	Mus musculus	direct interaction	colocalization	MINT-5206832	1	10064583	IDB-111217|fluorescence microscopy|Not available|10064583 ;	EPS15|IDBG-98484|ENSG00000085832 :: ITSN1|IDBG-2505|ENSG00000205726
6398	IDB-99325	Klra11;Klra14;Klra8;Klra9;Klra21 (complex)	Klra11;Klra14;Klra8;Klra9;Klra21|IDBG-193135|ENSMUSG00000033024|93968;16639;16640;100048754|protein :: Klra11;Klra14;Klra8;Klra9;Klra21|IDBG-193135|ENSMUSG00000033024|93968;16639;16640;100048754|protein	protein	Mus musculus	direct interaction	unspecified	BIND-105554	1	12096910	IDB-99325|three-dimensional-structure|Not available|12096910 ;	[no Klra11;Klra14;Klra8;Klra9;Klra21 ortholog found]
6592	IDB-109 ; IDB-110 ; IDB-2765	Bcl3 interacts with Cyld	Bcl3|IDBG-152576|ENSMUSG00000053175|12051|protein :: Cyld|IDBG-179176|ENSMUSG00000036712|74256|protein	protein	Mus musculus	direct interaction	physical association	EBI-943917 ; EBI-943890 ; EBI-943896	1	16713561	IDB-109|two hybrid|Not available|16713561 ; IDB-110|two hybrid|Not available|16713561 ; IDB-2765|anti bait coimmunoprecipitation|skin|16713561 ;	BCL3|IDBG-56568|ENSG00000069399 :: CYLD|IDBG-30697|ENSG00000083799
6981	IDB-71421	Cbfa2t3 and Tcf12	Cbfa2t3|IDBG-197911|ENSMUSG00000006362|12398|protein :: Tcf12|IDBG-183195|ENSMUSG00000032228|21406|protein	protein	Mus musculus	direct interaction	direct interaction	MINT-2571502	1	16407974	IDB-71421|gst pull down|Not available|16407974 ;	CBFA2T3|IDBG-46976|ENSG00000129993 :: TCF12|IDBG-13567|ENSG00000140262
6982	IDB-71414 ; IDB-71415	Cbfa2t3 interacts with Tcf4	Cbfa2t3|IDBG-197911|ENSMUSG00000006362|12398|protein :: Tcf4|IDBG-156674|ENSMUSG00000053477|21413|protein	protein	Mus musculus	direct interaction	physical association	MINT-2570708 ; MINT-2570581	1	16407974	IDB-71414|anti bait coimmunoprecipitation|Not available|16407974 ; IDB-71415|anti bait coimmunoprecipitation|Not available|16407974 ;	CBFA2T3|IDBG-46976|ENSG00000129993 :: TCF4|IDBG-3611|ENSG00000196628
6983	IDB-71398 ; IDB-71412 ; IDB-71413	Cbfa2t3 interacts with Tal1	Cbfa2t3|IDBG-197911|ENSMUSG00000006362|12398|protein :: Tal1|IDBG-175763|ENSMUSG00000028717|21349|protein	protein	Mus musculus	direct interaction	physical association	MINT-2568125 ; MINT-2570563 ; MINT-2570521	1	16407974	IDB-71398|anti bait coimmunoprecipitation|Not available|16407974 ; IDB-71412|anti bait coimmunoprecipitation|Not available|16407974 ; IDB-71413|anti bait coimmunoprecipitation|Not available|16407974 ;	CBFA2T3|IDBG-46976|ENSG00000129993 :: TAL1|IDBG-98262|ENSG00000162367
7110	IDB-99067	Scgb3a2 (complex)	Scgb3a2|IDBG-144044|ENSMUSG00000038791|117158|protein :: Scgb3a2|IDBG-144044|ENSMUSG00000038791|117158|protein	protein	Mus musculus	direct interaction	unspecified	BIND-172233	1	11682631	IDB-99067|not-specified|Not available|11682631 ;	SCGB3A2|IDBG-52299|ENSG00000164265
7367	IDB-90226	Dok1 interacts with Sirpa	Dok1|IDBG-159342|ENSMUSG00000068335|13448|protein :: Sirpa|IDBG-206000|ENSMUSG00000037902|19261|protein	protein	Mus musculus	direct interaction	unspecified	BIND-172013	1	10585470	IDB-90226|not-specified|Not available|10585470 ;	DOK1|IDBG-57879|ENSG00000115325 :: SIRPA|IDBG-40694|ENSG00000198053
7370	IDB-88213	Dok1 (complex)	Dok1|IDBG-159342|ENSMUSG00000068335|13448|protein :: Dok1|IDBG-159342|ENSMUSG00000068335|13448|protein	protein	Mus musculus	direct interaction	unspecified	BIND-156818	1	14607833	IDB-88213|three-dimensional-structure|Not available|14607833 ;	DOK1|IDBG-57879|ENSG00000115325
7411	IDB-92468 ; IDB-92469	Amelx interacts with Bat3	Amelx|IDBG-185836|ENSMUSG00000031354|11704|protein :: Bat3|IDBG-176819|ENSMUSG00000024392|224727|protein	protein	Mus musculus	direct interaction	unspecified	BIND-172037 ; BIND-172099	2	11063033|10773876	IDB-92468|not-specified|Not available|10773876 ; IDB-92469|not-specified|Not available|11063033 ;	AMELX|IDBG-43792|ENSG00000125363 :: BAT3|IDBG-78295|ENSG00000204463
7510	IDB-114059 ; IDB-114481	Tlr2 physically interacts with Tlr6	Tlr2|IDBG-154818|ENSMUSG00000027995|24088|protein :: Tlr6|IDBG-165921|ENSMUSG00000051498|21899|protein	protein	Mus musculus	direct interaction	physical interaction	IDB-114481 ; IDB-114059	2	14966134|11095740	IDB-114059|anti tag coimmunoprecipitation|ovary cell line|11095740 ; IDB-114059|anti tag coimmunoprecipitation|ovary cell line|11095740 ; IDB-114481|anti tag coimmunoprecipitation|kidney cell line|14966134 ; IDB-114481|anti tag coimmunoprecipitation|kidney cell line|14966134 ;	TLR2|IDBG-41789|ENSG00000137462 :: [no Tlr6 ortholog found]
7511	IDB-185221 ; IDB-185231	Tlr2 interacts with Tlr6	Tlr2|IDBG-154818|ENSMUSG00000027995|24088|protein :: Tlr6|IDBG-165921|ENSMUSG00000051498|21899|protein	protein	Mus musculus	direct interaction	physical association	IDB-185231 ; IDB-185221	2	17321468|17446211	IDB-185221|anti bait coimmunoprecipitation|peritoneal macrophage|17446211 ; IDB-185231|anti bait coimmunoprecipitation|peritoneal macrophage|17321468 ;	TLR2|IDBG-41789|ENSG00000137462 :: [no Tlr6 ortholog found]
7649	IDB-146536	Cdc45l interacts with Mcm6	Cdc45l|IDBG-142237|ENSMUSG00000000028|12544|protein :: Mcm6|IDBG-189829|ENSMUSG00000026355|17219|protein	protein	Mus musculus	direct interaction	unspecified	BIND-178140	1	12614612	IDB-146536|Not available|12614612 ;	CDC45L|IDBG-1383|ENSG00000093009 :: MCM6|IDBG-70952|ENSG00000076003
7651	IDB-689 ; IDB-3049	Cdt1 interacts with Mcm6	Cdt1|IDBG-197656|ENSMUSG00000006585|67177|protein :: Mcm6|IDBG-189829|ENSMUSG00000026355|17219|protein	protein	Mus musculus	direct interaction	physical association	EBI-457189 ; EBI-457154	1	12192004	IDB-689|two hybrid|Not available|12192004 ; IDB-3049|pull down|Not available|12192004 ;	CDT1|IDBG-46673|ENSG00000167513 :: MCM6|IDBG-70952|ENSG00000076003
7652	IDB-147036	Mcm6 (complex)	Mcm6|IDBG-189829|ENSMUSG00000026355|17219|protein :: Mcm6|IDBG-189829|ENSMUSG00000026355|17219|protein	protein	Mus musculus	direct interaction	unspecified	BIND-178085	1	12614612	IDB-147036|Not available|12614612 ;	MCM6|IDBG-70952|ENSG00000076003
7745	IDB-92975 ; IDB-92976 ; IDB-92977 ; IDB-92978 ; IDB-147578 ; IDB-147579	B2m interacts with H2-M3	B2m|IDBG-202736|ENSMUSG00000060802|12010|protein :: H2-M3|IDBG-182403|ENSMUSG00000016206|14991|protein	protein	Mus musculus	direct interaction	unspecified	BIND-70522 ; BIND-70523 ; BIND-70519	2	1855254|7606774	IDB-92975|three-dimensional-structure|Not available|1855254 ; IDB-92976|three-dimensional-structure|Not available|7606774 ; IDB-92977|three-dimensional-structure|Not available|1855254 ; IDB-92978|three-dimensional-structure|Not available|7606774 ; IDB-147578|three-dimensional-structure|Not available|7606774 ; IDB-147579|three-dimensional-structure|Not available|1855254 ;	B2M|IDBG-9902|ENSG00000166710 :: [no H2-M3 ortholog found]
7746	IDB-147104 ; IDB-147105	H2-M3 (complex)	H2-M3|IDBG-182403|ENSMUSG00000016206|14991|protein :: H2-M3|IDBG-182403|ENSMUSG00000016206|14991|protein	protein	Mus musculus	direct interaction	unspecified	BIND-70521	2	1855254|7606774	IDB-147104|three-dimensional-structure|Not available|7606774 ; IDB-147105|three-dimensional-structure|Not available|1855254 ;	[no H2-M3 ortholog found]
7907	IDB-186517	Transcription factor Myc binds Irf9 gene	Myc|IDBG-144556|ENSMUSG00000022346|17869|protein :: Irf9|IDBG-164579|ENSMUSG00000002325|16391|dna	protein-DNA	Mus musculus	direct interaction	physical association	IDB-186517	1	9207073	IDB-186517|electrophoretic mobility supershift assay|connective tissue|9207073 ; IDB-186517|electrophoretic mobility supershift assay|connective tissue|9207073 ;	IRF9|IDBG-236583|ENSG00000213928 :: MYC|IDBG-35442|ENSG00000136997
7912	IDB-120157	Transcription factor Nfkb2:Relb binds Myc gene (complex)	Relb|IDBG-151419|ENSMUSG00000002983|19698|protein :: Nfkb2|IDBG-172544|ENSMUSG00000025225|18034|protein :: Myc|IDBG-144556|ENSMUSG00000022346|17869|dna	protein-DNA	Mus musculus	direct interaction	physical association	IDB-120157	1	16260626	IDB-120157|electrophoretic mobility supershift assay|mammary gland|16260626 ;	MYC|IDBG-35442|ENSG00000136997 :: NFKB2|IDBG-87893|ENSG00000077150 :: RELB|IDBG-57021|ENSG00000104856
8546	IDB-188154 ; IDB-188161	Ulk2 (complex)	Ulk2|IDBG-183710|ENSMUSG00000004798|29869|protein :: Ulk2|IDBG-183710|ENSMUSG00000004798|29869|protein	protein	Mus musculus	direct interaction	phosphorylation	IDB-188161 ; IDB-188154	2	16887332|10557072	IDB-188154|in-gel kinase assay|kidney|10557072 ; IDB-188161|in-gel kinase assay|embryonic kidney cell line|16887332 ;	ULK2|IDBG-35098|ENSG00000083290
8547	IDB-88609 ; IDB-88610	Fes interacts with Nsf	Fes|IDBG-195240|ENSMUSG00000053158|14159|protein :: Nsf|IDBG-213066|ENSMUSG00000034187|18195|protein	protein	Mus musculus	direct interaction	unspecified	BIND-151446	1	15322554	IDB-88609|immunoprecipitation|Not available|15322554 ; IDB-88610|other|Not available|15322554 ;	FES|IDBG-30488|ENSG00000182511 :: NSF|IDBG-55627|ENSG00000073969
8656	IDB-68552	Phosphorylation reaction involving Jak3 and Stam	Jak3|IDBG-166648|ENSMUSG00000031805|16453|protein :: Stam|IDBG-138130|ENSMUSG00000026718|20844|protein	protein	Mus musculus	direct interaction	phosphorylation	MINT-14659	1	9133424	IDB-68552|coimmunoprecipitation|Not available|9133424 ;	JAK3|IDBG-37201|ENSG00000105639 :: STAM|IDBG-59071|ENSG00000136738
8984	IDB-148999	Ncf1 interacts with Ncf4	Ncf1|IDBG-202592|ENSMUSG00000015950|17969|protein :: Ncf4|IDBG-158764|ENSMUSG00000071715|17972|protein	protein	Mus musculus	direct interaction	physical association	DIP-3498E	1	8679714	IDB-148999|two hybrid|Not available|8679714 ;	NCF1C|IDBG-21935|ENSG00000165178 :: NCF4|IDBG-6112|ENSG00000100365
9007	IDB-147448	Kctd20 (complex)	Kctd20|IDBG-159540|ENSMUSG00000005936|66989|protein :: Kctd20|IDBG-159540|ENSMUSG00000005936|66989|protein	protein	Mus musculus	direct interaction	unspecified	BIND-6499	1	11591653	IDB-147448|two-hybrid-test|Not available|11591653 ;	KCTD20|IDBG-84932|ENSG00000112078
9008	IDB-497 ; IDB-75963	Kctd20 (complex)	Kctd20|IDBG-159540|ENSMUSG00000005936|66989|protein :: Kctd20|IDBG-159540|ENSMUSG00000005936|66989|protein	protein	Mus musculus	direct interaction	physical association	MINT-20054 ; EBI-310372	1	11591653	IDB-497|two hybrid array|Not available|11591653 ; IDB-75963|two hybrid|Not available|11591653 ;	KCTD20|IDBG-84932|ENSG00000112078
9062	IDB-149478	Laptm5 interacts with Nedd4	Laptm5|IDBG-192935|ENSMUSG00000028581|16792|protein :: Nedd4|IDBG-183743|ENSMUSG00000032216|17999|protein	protein	Mus musculus	direct interaction	unspecified	DIP-87944E	1	18562292	IDB-149478|pull down|Not available|18562292 ;	LAPTM5|IDBG-95382|ENSG00000162511 :: NEDD4|IDBG-13236|ENSG00000069869
9380	IDB-147354	Cdc45l interacts with Mcm3	Cdc45l|IDBG-142237|ENSMUSG00000000028|12544|protein :: Mcm3|IDBG-136642|ENSMUSG00000041859|17215|protein	protein	Mus musculus	direct interaction	unspecified	BIND-178139	1	12614612	IDB-147354|Not available|12614612 ;	CDC45L|IDBG-1383|ENSG00000093009 :: MCM3|IDBG-90549|ENSG00000112118
9500	IDB-156085 ; IDB-156100	Transcription factor Ncor1 binds Cxcl10 gene	Ncor1|IDBG-184197|ENSMUSG00000018501|20185|protein :: Cxcl10|IDBG-179916|ENSMUSG00000034855|100045000;15945|dna	protein-DNA	Mus musculus	direct interaction	physical association	IDB-156100 ; IDB-156085	1	19299558	IDB-156085|chromatin immunoprecipitation assays|macrophage|19299558 ; IDB-156100|chromatin immunoprecipitation assays|macrophage|19299558 ;	CXCL10|IDBG-25212|ENSG00000169245 :: NCOR1|IDBG-31971|ENSG00000141027
9526	IDB-186412	Ptk2b interacts with Sirpa	Ptk2b|IDBG-175126|ENSMUSG00000059456|19229|protein :: Sirpa|IDBG-206000|ENSMUSG00000037902|19261|protein	protein	Mus musculus	direct interaction	physical association	IDB-186412	1	10469599	IDB-186412|coimmunoprecipitation|bone marrow|10469599 ; IDB-186412|coimmunoprecipitation|bone marrow|10469599 ;	PTK2B|IDBG-13899|ENSG00000120899 :: SIRPA|IDBG-40694|ENSG00000198053
9527	IDB-103145	Ptk2b (complex)	Ptk2b|IDBG-175126|ENSMUSG00000059456|19229|protein :: Ptk2b|IDBG-175126|ENSMUSG00000059456|19229|protein	protein	Mus musculus	direct interaction	unspecified	BIND-196930	1	9774338	IDB-103145|other|Not available|9774338 ;	PTK2B|IDBG-13899|ENSG00000120899
9711	IDB-145995	Mcm2 interacts with Mcm6	Mcm2|IDBG-167535|ENSMUSG00000002870|17216|protein :: Mcm6|IDBG-189829|ENSMUSG00000026355|17219|protein	protein	Mus musculus	direct interaction	unspecified	BIND-178077	1	12614612	IDB-145995|Not available|12614612 ;	MCM2|IDBG-54871|ENSG00000073111 :: MCM6|IDBG-70952|ENSG00000076003
9713	IDB-145891 ; IDB-149164	Mcm2 interacts with Mcm3	Mcm2|IDBG-167535|ENSMUSG00000002870|17216|protein :: Mcm3|IDBG-136642|ENSMUSG00000041859|17215|protein	protein	Mus musculus	direct interaction	unspecified	DIP-87910E ; BIND-178072	2	12614612|18524952	IDB-145891|Not available|12614612 ; IDB-149164|anti tag coimmunoprecipitation|Not available|18524952 ;	MCM2|IDBG-54871|ENSG00000073111 :: MCM3|IDBG-90549|ENSG00000112118
9714	IDB-3021	Cdt1 interacts with Mcm2	Cdt1|IDBG-197656|ENSMUSG00000006585|67177|protein :: Mcm2|IDBG-167535|ENSMUSG00000002870|17216|protein	protein	Mus musculus	direct interaction	physical association	EBI-457068	1	14672932	IDB-3021|coimmunoprecipitation|Not available|14672932 ;	CDT1|IDBG-46673|ENSG00000167513 :: MCM2|IDBG-54871|ENSG00000073111
9715	IDB-146023	Mcm2 (complex)	Mcm2|IDBG-167535|ENSMUSG00000002870|17216|protein :: Mcm2|IDBG-167535|ENSMUSG00000002870|17216|protein	protein	Mus musculus	direct interaction	unspecified	BIND-178071	1	12614612	IDB-146023|Not available|12614612 ;	MCM2|IDBG-54871|ENSG00000073111
10085	IDB-1414	Pdpk1 interacts with Top2a	Pdpk1|IDBG-145251|ENSMUSG00000024122|18607|protein :: Top2a|IDBG-210864|ENSMUSG00000020914|21973|protein	protein	Mus musculus	direct interaction	physical association	EBI-650225	1	15102471	IDB-1414|two hybrid|Not available|15102471 ;	PDPK1|IDBG-10648|ENSG00000140992 :: [no Top2a ortholog found]
10179	IDB-155732 ; IDB-169412	Transcription factor Alx4 binds Ncam1 gene	Alx4|IDBG-192631|ENSMUSG00000040310|11695|protein :: Ncam1|IDBG-163105|ENSMUSG00000039542|17967|dna	protein-DNA	Mus musculus	direct interaction	physical association	R16084 ; IDB-155732	1	11696550	IDB-155732|electrophoretic mobility supershift assay|kidney|11696550 ; IDB-169412|direct gel shift|gel shift competition|supershift (antibody binding)|Not available|11696550 ;	ALX4|IDBG-40847|ENSG00000052850 :: NCAM1|IDBG-71584|ENSG00000149294
10217	IDB-149098 ; IDB-149099 ; IDB-149100 ; IDB-149101 ; IDB-149102	Gadd45g (complex)	Gadd45g|IDBG-152599|ENSMUSG00000021453|23882|protein	protein	Mus musculus	direct interaction	direct interaction	DIP-59508E	1	18445651	IDB-149098|mass spectrometry studies of complexes|Not available|18445651 ; IDB-149099|dynamic light scattering|Not available|18445651 ; IDB-149100|molecular sieving|Not available|18445651 ; IDB-149101|circular dichroism|Not available|18445651 ; IDB-149102|x-ray crystallography|Not available|18445651 ;	GADD45G|IDBG-75478|ENSG00000130222
10259	IDB-148663	Colocalization of Cst7 and Ctsc	Cst7|IDBG-209295|ENSMUSG00000068129|13011|protein :: Ctsc|IDBG-198191|ENSMUSG00000030560|13032|protein	protein	Mus musculus	direct interaction	colocalization	MINT-6179733	1	18256700	IDB-148663|fluorescence microscopy|Not available|18256700 ;	CST7|IDBG-60667|ENSG00000077984 :: CTSC|IDBG-67143|ENSG00000109861
10321	IDB-87910	Cd47 interacts with Sirpa	Cd47|IDBG-165137|ENSMUSG00000055447|16423|protein :: Sirpa|IDBG-206000|ENSMUSG00000037902|19261|protein	protein	Mus musculus	direct interaction	unspecified	BIND-173349	1	14634079	IDB-87910|not-specified|Not available|14634079 ;	CD47|IDBG-48744|ENSG00000196776 :: SIRPA|IDBG-40694|ENSG00000198053
10323	IDB-186406 ; IDB-186409	Cd47 interacts with Sirpa	Cd47|IDBG-165137|ENSMUSG00000055447|16423|protein :: Sirpa|IDBG-206000|ENSMUSG00000037902|19261|protein	protein	Mus musculus	direct interaction	physical association	IDB-186409 ; IDB-186406	2	18633106|18045614	IDB-186406|coimmunoprecipitation|aorta|18633106 ; IDB-186409|surface plasmon resonance|Not available|18045614 ;	CD47|IDBG-48744|ENSG00000196776 :: SIRPA|IDBG-40694|ENSG00000198053
10608	IDB-149338 ; IDB-149339 ; IDB-149340 ; IDB-149341	Nampt (complex)	Nampt|IDBG-134049|ENSMUSG00000020572|59027|protein	protein	Mus musculus	direct interaction	direct interaction	DIP-57236E	2	16783377|16783373	IDB-149338|molecular sieving|Not available|16783377 ; IDB-149339|light scattering|Not available|16783377 ; IDB-149340|x-ray crystallography|Not available|16783377 ; IDB-149341|x-ray crystallography|Not available|16783373 ;	NAMPT|IDBG-35259|ENSG00000105835
10736	IDB-113977 ; IDB-113978 ; IDB-113979 ; IDB-113980	Irf5 physically interacts with Myd88	Irf5|IDBG-132026|ENSMUSG00000029771|27056|protein :: Myd88|IDBG-204565|ENSMUSG00000032508|17874|protein	protein	Mus musculus	direct interaction	physical interaction	IDB-113980 ; IDB-113979 ; IDB-113978 ; IDB-113977	2	15665823|16236719	IDB-113977|anti tag coimmunoprecipitation|kidney cell line|16236719 ; IDB-113977|anti tag coimmunoprecipitation|kidney cell line|16236719 ; IDB-113978|anti tag coimmunoprecipitation|kidney cell line|15665823 ; IDB-113978|anti tag coimmunoprecipitation|kidney cell line|15665823 ; IDB-113979|fluorescent resonance energy transfer|ascites|15665823 ; IDB-113980|fluorescent resonance energy transfer|ki…	IRF5|IDBG-40393|ENSG00000128604 :: MYD88|IDBG-25713|ENSG00000172936
10744	IDB-114178	Myd88 (complex)	Myd88|IDBG-204565|ENSMUSG00000032508|17874|protein :: Myd88|IDBG-204565|ENSMUSG00000032508|17874|protein	protein	Mus musculus	direct interaction	physical interaction	IDB-114178	1	11909531	IDB-114178|anti tag coimmunoprecipitation|kidney cell line|11909531 ; IDB-114178|anti tag coimmunoprecipitation|kidney cell line|11909531 ;	MYD88|IDBG-25713|ENSG00000172936
10745	IDB-2913 ; IDB-2914	Myd88 (complex)	Myd88|IDBG-204565|ENSMUSG00000032508|17874|protein :: Myd88|IDBG-204565|ENSMUSG00000032508|17874|protein	protein	Mus musculus	direct interaction	physical association	EBI-648534 ; EBI-648522	1	15102471	IDB-2913|two hybrid|Not available|15102471 ; IDB-2914|two hybrid|Not available|15102471 ;	MYD88|IDBG-25713|ENSG00000172936
10746	IDB-157578	Transcription factor Stat1 binds Myd88 gene	Stat1|IDBG-153162|ENSMUSG00000026104|20846|protein :: Myd88|IDBG-204565|ENSMUSG00000032508|17874|dna	protein-DNA	Mus musculus	direct interaction	physical association	IDB-157578	1	7567467	IDB-157578|electrophoretic mobility supershift assay|myelocytic leukemia cell line|7567467 ; IDB-157578|electrophoretic mobility supershift assay|myelocytic leukemia cell line|7567467 ; IDB-157578|electrophoretic mobility supershift assay|myelocytic leukemia cell line|7567467 ; IDB-157578|electrophoretic mobility supershift assay|myelocytic leukemia cell line|7567467 ;	MYD88|IDBG-25713|ENSG00000172936 :: STAT1|IDBG-77617|ENSG00000115415
11248	IDB-157219	Transcription factor Irf8 binds Sfpi1 gene	Irf8|IDBG-196509|ENSMUSG00000041515|15900|protein :: Sfpi1|IDBG-190185|ENSMUSG00000002111|20375|dna	protein-DNA	Mus musculus	direct interaction	transcriptional regulation	IDB-157219	1	18799728	IDB-157219|chromatin immunoprecipitation assays|follicular lymphoma cell|18799728 ;	IRF8|IDBG-45278|ENSG00000140968 :: SPI1|IDBG-43260|ENSG00000066336
11387	IDB-94934 ; IDB-94935 ; IDB-94937 ; IDB-94938 ; IDB-94939	Gstp1 (complex)	Gstp1|IDBG-128794|ENSMUSG00000060803|14870|protein :: Gstp1|IDBG-128794|ENSMUSG00000060803|14870|protein	protein	Mus musculus	direct interaction	unspecified	BIND-75914 ; BIND-79861 ; BIND-66215	3	9446594|8145243|2065650	IDB-94934|three-dimensional-structure|Not available|2065650 ; IDB-94935|three-dimensional-structure|Not available|8145243 ; IDB-94937|three-dimensional-structure|Not available|8145243 ; IDB-94938|three-dimensional-structure|Not available|8145243 ; IDB-94939|three-dimensional-structure|Not available|9446594 ;	GSTP1|IDBG-60718|ENSG00000084207
11644	IDB-177687	Cbl interacts with Flt1	Cbl|IDBG-155970|ENSMUSG00000034342|12402|protein :: Flt1|IDBG-209098|ENSMUSG00000029648|14254|protein	protein	Mus musculus	direct interaction	unspecified	BIOGRID-331117	1	17962812	IDB-177687|Affinity Capture-Western|Not available|17962812 ;	CBL|IDBG-74417|ENSG00000110395 :: FLT1|IDBG-20108|ENSG00000102755
11645	IDB-177709	Flt1 interacts with Plcg1	Flt1|IDBG-209098|ENSMUSG00000029648|14254|protein :: Plcg1|IDBG-211621|ENSMUSG00000016933|18803|protein	protein	Mus musculus	direct interaction	unspecified	BIOGRID-331116	1	17962812	IDB-177709|Affinity Capture-Western|Not available|17962812 ;	FLT1|IDBG-20108|ENSG00000102755 :: PLCG1|IDBG-75238|ENSG00000124181
11648	IDB-148716	Cbl interacts with Flt1	Cbl|IDBG-155970|ENSMUSG00000034342|12402|protein :: Flt1|IDBG-209098|ENSMUSG00000029648|14254|protein	protein	Mus musculus	direct interaction	physical association	MINT-6177216	1	17962812	IDB-148716|anti tag coimmunoprecipitation|Not available|17962812 ;	CBL|IDBG-74417|ENSG00000110395 :: FLT1|IDBG-20108|ENSG00000102755
11649	IDB-148800	Flt1 interacts with Plcg1	Flt1|IDBG-209098|ENSMUSG00000029648|14254|protein :: Plcg1|IDBG-211621|ENSMUSG00000016933|18803|protein	protein	Mus musculus	direct interaction	physical association	MINT-6177187	1	17962812	IDB-148800|anti tag coimmunoprecipitation|Not available|17962812 ;	FLT1|IDBG-20108|ENSG00000102755 :: PLCG1|IDBG-75238|ENSG00000124181
11764	IDB-101601	Cadps2 interacts with Dmd	Cadps2|IDBG-129779|ENSMUSG00000017978|320405|protein :: Dmd|IDBG-158412|ENSMUSG00000045103|13405|protein	protein	Mus musculus	direct interaction	unspecified	BIND-173188	1	12659812	IDB-101601|not-specified|Not available|12659812 ;	CADPS2|IDBG-38565|ENSG00000081803 :: DMD|IDBG-54131|ENSG00000198947
11812	IDB-71420	Cbfa2t3 and Tcfe2a	Cbfa2t3|IDBG-197911|ENSMUSG00000006362|12398|protein :: Tcfe2a|IDBG-174161|ENSMUSG00000020167|21423|protein	protein	Mus musculus	direct interaction	direct interaction	MINT-2571347	1	16407974	IDB-71420|gst pull down|Not available|16407974 ;	CBFA2T3|IDBG-46976|ENSG00000129993 :: TCF3|IDBG-14881|ENSG00000071564
11814	IDB-71423	Tal1 and Tcfe2a	Tal1|IDBG-175763|ENSMUSG00000028717|21349|protein :: Tcfe2a|IDBG-174161|ENSMUSG00000020167|21423|protein	protein	Mus musculus	direct interaction	direct interaction	MINT-2571752	1	16407974	IDB-71423|gst pull down|Not available|16407974 ;	TAL1|IDBG-98262|ENSG00000162367 :: TCF3|IDBG-14881|ENSG00000071564
11817	IDB-71390 ; IDB-71408 ; IDB-71409	Tal1 interacts with Tcfe2a	Tal1|IDBG-175763|ENSMUSG00000028717|21349|protein :: Tcfe2a|IDBG-174161|ENSMUSG00000020167|21423|protein	protein	Mus musculus	direct interaction	physical association	MINT-2568609 ; MINT-2568577 ; MINT-2567725	1	16407974	IDB-71390|anti bait coimmunoprecipitation|Not available|16407974 ; IDB-71408|anti bait coimmunoprecipitation|Not available|16407974 ; IDB-71409|anti bait coimmunoprecipitation|Not available|16407974 ;	TAL1|IDBG-98262|ENSG00000162367 :: TCF3|IDBG-14881|ENSG00000071564
11820	IDB-97539	Tcfe2a (complex)	Tcfe2a|IDBG-174161|ENSMUSG00000020167|21423|protein :: Tcfe2a|IDBG-174161|ENSMUSG00000020167|21423|protein	protein	Mus musculus	direct interaction	unspecified	BIND-172464	1	12200424	IDB-97539|not-specified|Not available|12200424 ;	TCF3|IDBG-14881|ENSG00000071564
11879	IDB-156508	Hck (complex)	Hck|IDBG-209984|ENSMUSG00000003283|15162|protein :: Hck|IDBG-209984|ENSMUSG00000003283|15162|protein	protein	Mus musculus	direct interaction	phosphorylation	IDB-156508	1	15067085	IDB-156508|in-gel kinase assay|bone marrow|15067085 ;	HCK|IDBG-64463|ENSG00000101336
12149	IDB-185868	Myd88 interacts with Rnf41	Myd88|IDBG-204565|ENSMUSG00000032508|17874|protein :: Rnf41|IDBG-197506|ENSMUSG00000025373|67588|protein	protein	Mus musculus	direct interaction	physical association	IDB-185868	1	19483718	IDB-185868|anti tag coimmunoprecipitation|peritoneum|19483718 ;	MYD88|IDBG-25713|ENSG00000172936 :: RNF41|IDBG-40313|ENSG00000181852
12320	IDB-145966	Dmd (complex)	Dmd|IDBG-158412|ENSMUSG00000045103|13405|protein :: Dmd|IDBG-158412|ENSMUSG00000045103|13405|protein	protein	Mus musculus	direct interaction	unspecified	BIND-177827	1	9864373	IDB-145966|Not available|9864373 ;	DMD|IDBG-54131|ENSG00000198947
12579	IDB-86238 ; IDB-86239 ; IDB-102303	Homer2 (complex)	Homer2|IDBG-196503|ENSMUSG00000025813|26557|protein :: Homer2|IDBG-196503|ENSMUSG00000025813|26557|protein	protein	Mus musculus	direct interaction	unspecified	BIND-258858 ; BIND-97543 ; BIND-97544	2	9808458|11491285	IDB-86238|three-dimensional-structure|Not available|11491285 ; IDB-86239|three-dimensional-structure|Not available|11491285 ; IDB-102303|affinity-chromatography|Not available|9808458 ;	HOMER2|IDBG-26846|ENSG00000103942
12672	IDB-90350	Apaf1 (complex)	Apaf1|IDBG-185032|ENSMUSG00000019979|11783|protein :: Apaf1|IDBG-185032|ENSMUSG00000019979|11783|protein	protein	Mus musculus	direct interaction	unspecified	BIND-295824	1	15907471	IDB-90350|gel-filtration-chromatography|Not available|15907471 ;	APAF1|IDBG-52364|ENSG00000120868
12892	IDB-155833	Cybb interacts with Tlr2	Cybb|IDBG-131158|ENSMUSG00000015340|13058|protein :: Tlr2|IDBG-154818|ENSMUSG00000027995|24088|protein	protein	Mus musculus	direct interaction	physical association	IDB-155833	1	19265148	IDB-155833|coimmunoprecipitation|ascites|19265148 ;	CYBB|IDBG-55775|ENSG00000165168 :: TLR2|IDBG-41789|ENSG00000137462
12964	IDB-146582 ; IDB-146583 ; IDB-146584	Mmp13 (complex)	Mmp13|IDBG-132353|ENSMUSG00000050578|17386|protein :: Mmp13|IDBG-132353|ENSMUSG00000050578|17386|protein	protein	Mus musculus	direct interaction	unspecified	BIND-88580	3	10074939|10525409|9020046	IDB-146582|three-dimensional-structure|Not available|9020046 ; IDB-146583|three-dimensional-structure|Not available|10074939 ; IDB-146584|three-dimensional-structure|Not available|10525409 ;	MMP13|IDBG-69325|ENSG00000137745
12967	IDB-156067	Transcription factor Ncor1 binds Mmp13 gene	Ncor1|IDBG-184197|ENSMUSG00000018501|20185|protein :: Mmp13|IDBG-132353|ENSMUSG00000050578|17386|dna	protein-DNA	Mus musculus	direct interaction	physical association	IDB-156067	1	19299558	IDB-156067|chromatin immunoprecipitation assays|macrophage|19299558 ;	MMP13|IDBG-69325|ENSG00000137745 :: NCOR1|IDBG-31971|ENSG00000141027
13079	IDB-100401 ; IDB-100402	Cd180 interacts with Ly86	Cd180|IDBG-179053|ENSMUSG00000021624|17079|protein :: Ly86|IDBG-145270|ENSMUSG00000021423|17084|protein	protein	Mus musculus	direct interaction	unspecified	BIND-196368	1	9686597	IDB-100401|immunoprecipitation|Not available|9686597 ; IDB-100402|other|Not available|9686597 ;	CD180|IDBG-24968|ENSG00000134061 :: LY86|IDBG-59283|ENSG00000112799
13080	IDB-1090	Cd180 interacts with Ly86	Cd180|IDBG-179053|ENSMUSG00000021624|17079|protein :: Ly86|IDBG-145270|ENSMUSG00000021423|17084|protein	protein	Mus musculus	direct interaction	physical association	EBI-79501	1	9686597	IDB-1090|coimmunoprecipitation|Not available|9686597 ;	CD180|IDBG-24968|ENSG00000134061 :: LY86|IDBG-59283|ENSG00000112799
13260	IDB-71313 ; IDB-87033 ; IDB-87034 ; IDB-87035 ; IDB-87036 ; IDB-87037 ; IDB-87038 ; IDB-87039 ; IDB-87040 ; IDB-87041 ; IDB-87042 ; IDB-87043 ; IDB-87044 ; IDB-87045 ; IDB-87046 ; IDB-87047 ; IDB-87048 ; IDB-87049 ; IDB-87050 ; IDB-87051 ; IDB-87052 ; IDB-87053 ; IDB-87054 ; IDB-87055 ; IDB-87056 ; IDB-87057 ; IDB-87058 ; IDB-87059 ; IDB-87060 ; IDB-87061 ; IDB-87062 ; IDB-87063 ; IDB-87064 ; IDB…	B2m and H2-K1	B2m|IDBG-202736|ENSMUSG00000060802|12010|protein :: H2-K1|IDBG-168781|ENSMUSG00000061232|14972|protein	protein	Mus musculus	direct interaction	direct interaction	BIND-337968 ; BIND-196501 ; BIND-93381 ; BIND-68809 ; BIND-337964 ; BIND-305835 ; MINT-24972 ; BIND-87040 ; BIND-102339 ; BIND-87041 ; BIND-68811 ; BIND-77466 ; BIND-102345 ; BIND-305832 ; BIND-90064 ; BIND-71673 ; BIND-109444 ; BIND-79677 ; BIND-109443 ; BIND-113106 ; BIND-159824 ; DIP-11039E	29	11180106|12479822|11290333|8605919|1469730|15100292|10755612|11911820|11994422|9707600|15210799|12083518|12083519|10023770|15557346|1325657|9469799|16148128|15644207|11017099|9250664|9806638|15213391|7708669|1323878|12563259|1323877|15592474|8824178	IDB-71313|x-ray crystallography|Not available|12083519 ; IDB-87033|three-dimensional-structure|Not available|11017099 ; IDB-87034|three-dimensional-structure|Not available|11180106 ; IDB-87035|three-dimensional-structure|Not available|11911820 ; IDB-87036|three-dimensional-structure|Not available|9250664 ; IDB-87037|three-dimensional-structure|Not available|11180106 ; IDB-87038|three-dimensional-…	B2M|IDBG-9902|ENSG00000166710 :: [no H2-K1 ortholog found]
13261	IDB-89039 ; IDB-89040 ; IDB-89041 ; IDB-89042 ; IDB-89043 ; IDB-89044 ; IDB-89045 ; IDB-89046 ; IDB-89047 ; IDB-89048 ; IDB-89049	H2-K1 (complex)	H2-K1|IDBG-168781|ENSMUSG00000061232|14972|protein :: H2-K1|IDBG-168781|ENSMUSG00000061232|14972|protein	protein	Mus musculus	direct interaction	unspecified	BIND-109441 ; BIND-113109 ; BIND-102337 ; BIND-102346 ; BIND-68810	8	11180106|1325657|11911820|11994422|7708669|11017099|12563259|9250664	IDB-89039|three-dimensional-structure|Not available|11017099 ; IDB-89040|three-dimensional-structure|Not available|11180106 ; IDB-89041|three-dimensional-structure|Not available|11911820 ; IDB-89042|three-dimensional-structure|Not available|9250664 ; IDB-89043|three-dimensional-structure|Not available|11180106 ; IDB-89044|three-dimensional-structure|Not available|11911820 ; IDB-89045|three-dimens…	[no H2-K1 ortholog found]
13625	IDB-189725	Transcription factor Stat4 binds Ifng gene	Stat4|IDBG-152917|ENSMUSG00000062939|20849|protein :: Ifng|IDBG-192196|ENSMUSG00000055170|15978|dna	protein-DNA	Mus musculus	direct interaction	physical association	IDB-189725	1	20620946	IDB-189725|chromatin immunoprecipitation assay|spleen|20620946 ;	[no Ifng ortholog found] :: STAT4|IDBG-77625|ENSG00000138378
13627	IDB-186777 ; IDB-186789 ; IDB-189180	Transcription factor Tbx21 binds Ifng gene	Tbx21|IDBG-210153|ENSMUSG00000001444|57765|protein :: Ifng|IDBG-192196|ENSMUSG00000055170|15978|dna	protein-DNA	Mus musculus	direct interaction	physical association	IDB-189180 ; IDB-186777 ; IDB-186789	3	17195845|19818655|15684054	IDB-186777|chromatin immunoprecipitation assays|T-helper 1 cell|19818655 ; IDB-186789|chromatin immunoprecipitation assays|T-helper 1 cell|17195845 ; IDB-189180|chromatin immunoprecipitation assay|helper T cell|15684054 ;	[no Ifng ortholog found] :: TBX21|IDBG-56151|ENSG00000073861
13757	IDB-1455	Birc3 interacts with Pdpk1	Birc3|IDBG-133177|ENSMUSG00000032000|11796|protein :: Pdpk1|IDBG-145251|ENSMUSG00000024122|18607|protein	protein	Mus musculus	direct interaction	physical association	EBI-649444	1	15102471	IDB-1455|two hybrid|Not available|15102471 ;	BIRC3|IDBG-69045|ENSG00000023445 :: PDPK1|IDBG-10648|ENSG00000140992
13833	IDB-120671	Prkcz phosphorylates Llgl1	Llgl1|IDBG-181336|ENSMUSG00000020536|16897|protein :: Prkcz|IDBG-207513|ENSMUSG00000029053|18762|protein	protein	Mus musculus	direct interaction	phosphorylation	IDB-120671	1	12629547	IDB-120671|protein kinase assay|embryonic kidney cell line|12629547 ; IDB-120671|protein kinase assay|embryonic kidney cell line|12629547 ;	LLGL1|IDBG-33645|ENSG00000131899 :: PRKCZ|IDBG-86108|ENSG00000067606
14056	IDB-187204	G3bp1 interacts with Mapt	G3bp1|IDBG-175322|ENSMUSG00000018583|27041|protein :: Mapt|IDBG-213115|ENSMUSG00000018411|17762|rna	protein-RNA	Mus musculus	direct interaction	physical association	IDB-187204	1	15086518	IDB-187204|coimmunoprecipitation|teratocarcinoma cell line|15086518 ; IDB-187204|coimmunoprecipitation|teratocarcinoma cell line|15086518 ;	G3BP1|IDBG-54619|ENSG00000145907 :: MAPT|IDBG-55163|ENSG00000186868
14185	IDB-177690	Dapk3 interacts with Ube2d2;Gm9762	Dapk3|IDBG-177264|ENSMUSG00000034974|13144|protein :: Ube2d2;Gm9762|IDBG-152869|ENSMUSG00000037096|100041766;56550|protein	protein	Mus musculus	direct interaction	unspecified	BIOGRID-329950	1	18515077	IDB-177690|Affinity Capture-Western|Not available|18515077 ;	DAPK3|IDBG-18095|ENSG00000167657 :: UBE2D2|IDBG-47921|ENSG00000131508
14470	IDB-71422	Tal1 and Tcf12	Tal1|IDBG-175763|ENSMUSG00000028717|21349|protein :: Tcf12|IDBG-183195|ENSMUSG00000032228|21406|protein	protein	Mus musculus	direct interaction	direct interaction	MINT-2571713	1	16407974	IDB-71422|gst pull down|Not available|16407974 ;	TAL1|IDBG-98262|ENSG00000162367 :: TCF12|IDBG-13567|ENSG00000140262
14471	IDB-71391	Tal1 interacts with Tcf12	Tal1|IDBG-175763|ENSMUSG00000028717|21349|protein :: Tcf12|IDBG-183195|ENSMUSG00000032228|21406|protein	protein	Mus musculus	direct interaction	physical association	MINT-2567833	1	16407974	IDB-71391|anti bait coimmunoprecipitation|Not available|16407974 ;	TAL1|IDBG-98262|ENSG00000162367 :: TCF12|IDBG-13567|ENSG00000140262
14550	IDB-156407 ; IDB-156689 ; IDB-156690 ; IDB-156711	Bid interacts with Gzmb	Bid|IDBG-184076|ENSMUSG00000004446|12122|protein :: Gzmb|IDBG-167001|ENSMUSG00000015437|14939|protein	protein	Mus musculus	direct interaction	protein cleavage	IDB-156689 ; IDB-156407 ; IDB-156690 ; IDB-156711	4	17179148|15280543|15569669|17116752	IDB-156407|protease assay|Not available|17116752 ; IDB-156689|protease assay|lymphoma cell line|15280543 ; IDB-156690|protease assay|ascites|15569669 ; IDB-156690|protease assay|ascites|15569669 ; IDB-156690|protease assay|ascites|15569669 ; IDB-156690|protease assay|ascites|15569669 ; IDB-156711|protease assay|myoblast cell line|17179148 ; IDB-156711|protease assay|myoblast cell line|17179148 ;	BID|IDBG-1050|ENSG00000015475 :: GZMB|IDBG-4054|ENSG00000100453
14554	IDB-186604	Il10 and Il10ra	Il10ra|IDBG-159458|ENSMUSG00000032089|16154|protein :: Il10|IDBG-190697|ENSMUSG00000016529|16153|protein	protein	Mus musculus	direct interaction	direct interaction	IDB-186604	1	8248239	IDB-186604|protein cross-linking with a bifunctional reagent|Not available|8248239 ;	IL10RA|IDBG-73419|ENSG00000110324 :: IL10|IDBG-106270|ENSG00000136634
14997	IDB-335	Rbbp4 interacts with Sap30	Rbbp4|IDBG-190814|ENSMUSG00000057236|19646|protein :: Sap30|IDBG-156212|ENSMUSG00000031609|60406|protein	protein	Mus musculus	direct interaction	physical association	EBI-593849	1	9702189	IDB-335|coimmunoprecipitation|Not available|9702189 ;	RBBP4|IDBG-95780|ENSG00000162521 :: SAP30|IDBG-44690|ENSG00000164105
15058	IDB-116721	Transcription factor Relb binds Vcam1 gene	Relb|IDBG-151419|ENSMUSG00000002983|19698|protein :: Vcam1|IDBG-189855|ENSMUSG00000027962|22329|dna	protein-DNA	Mus musculus	direct interaction	physical interaction	IDB-116721	1	15470505	IDB-116721|chromatin immunoprecipitation assays|spleen|15470505 ;	RELB|IDBG-57021|ENSG00000104856 :: VCAM1|IDBG-100525|ENSG00000162692
15059	IDB-149351	Rdx and Vcam1	Rdx|IDBG-165022|ENSMUSG00000032050|19684|protein :: Vcam1|IDBG-189855|ENSMUSG00000027962|22329|protein	protein	Mus musculus	direct interaction	direct interaction	DIP-57109E	1	16615918	IDB-149351|surface plasmon resonance|Not available|16615918 ;	RDX|IDBG-70605|ENSG00000137710 :: VCAM1|IDBG-100525|ENSG00000162692
15594	IDB-121689	Dapk3 (complex)	Dapk3|IDBG-177264|ENSMUSG00000034974|13144|protein :: Dapk3|IDBG-177264|ENSMUSG00000034974|13144|protein	protein	Mus musculus	direct interaction	unspecified	BIOGRID-278737	1	9488481	IDB-121689|Two-hybrid|Not available|9488481 ;	DAPK3|IDBG-18095|ENSG00000167657
15595	IDB-1084	Dapk3 (complex)	Dapk3|IDBG-177264|ENSMUSG00000034974|13144|protein :: Dapk3|IDBG-177264|ENSMUSG00000034974|13144|protein	protein	Mus musculus	direct interaction	physical association	EBI-77408	1	12917339	IDB-1084|two hybrid|Not available|12917339 ;	DAPK3|IDBG-18095|ENSG00000167657
15629	IDB-186052	Transcription factor Stat1 binds Cd40 gene	Stat1|IDBG-153162|ENSMUSG00000026104|20846|protein :: Cd40|IDBG-212533|ENSMUSG00000017652|21939|dna	protein-DNA	Mus musculus	direct interaction	physical association	IDB-186052	1	17660512	IDB-186052|chromatin immunoprecipitation assays|bone marrow|17660512 ;	CD40|IDBG-78904|ENSG00000101017 :: STAT1|IDBG-77617|ENSG00000115415
15753	IDB-145321	Kcnd2 interacts with Kcnip3	Kcnd2|IDBG-129406|ENSMUSG00000060882|16508|protein :: Kcnip3|IDBG-260417|ENSMUSG00000079056|56461|protein	protein	Mus musculus	direct interaction	unspecified	BIND-178307	1	10676964	IDB-145321|Not available|10676964 ;	KCND2|IDBG-38060|ENSG00000184408 :: KCNIP3|IDBG-61167|ENSG00000115041
16696	IDB-2708	Cst3 interacts with Pdpk1	Cst3|IDBG-209151|ENSMUSG00000027447|13010|protein :: Pdpk1|IDBG-145251|ENSMUSG00000024122|18607|protein	protein	Mus musculus	direct interaction	physical association	EBI-649318	1	15102471	IDB-2708|two hybrid|Not available|15102471 ;	CST3|IDBG-60095|ENSG00000101439 :: PDPK1|IDBG-10648|ENSG00000140992
16697	IDB-186451 ; IDB-186452	Transcription factor Irf8 binds Cst3 gene	Irf8|IDBG-196509|ENSMUSG00000041515|15900|protein :: Cst3|IDBG-209151|ENSMUSG00000027447|13010|dna	protein-DNA	Mus musculus	direct interaction	physical association	IDB-186451 ; IDB-186452	1	15947094	IDB-186451|chromatin immunoprecipitation assays|myeloid progenitor cell|15947094 ; IDB-186452|chromatin immunoprecipitation assays|peritoneal macrophage|15947094 ;	CST3|IDBG-60095|ENSG00000101439 :: IRF8|IDBG-45278|ENSG00000140968
16698	IDB-186455 ; IDB-186456	Transcription factor Sfpi1 binds Cst3 gene	Sfpi1|IDBG-190185|ENSMUSG00000002111|20375|protein :: Cst3|IDBG-209151|ENSMUSG00000027447|13010|dna	protein-DNA	Mus musculus	direct interaction	physical association	IDB-186456 ; IDB-186455	1	15947094	IDB-186455|chromatin immunoprecipitation assays|myeloid progenitor cell|15947094 ; IDB-186456|chromatin immunoprecipitation assays|peritoneal macrophage|15947094 ;	CST3|IDBG-60095|ENSG00000101439 :: SPI1|IDBG-43260|ENSG00000066336
17255	IDB-175 ; IDB-1392 ; IDB-1463	Flna interacts with Plcg2	Flna|IDBG-155134|ENSMUSG00000031328|192176|protein :: Plcg2|IDBG-195070|ENSMUSG00000034330|234779|protein	protein	Mus musculus	direct interaction	physical association	EBI-649111 ; EBI-649101 ; EBI-649121	1	15102471	IDB-175|two hybrid|Not available|15102471 ; IDB-1392|two hybrid|Not available|15102471 ; IDB-1463|two hybrid|Not available|15102471 ;	FLNA|IDBG-91003|ENSG00000196924 :: PLCG2|IDBG-43723|ENSG00000197943
17360	IDB-91625	Il27 interacts with Il27ra	Il27ra|IDBG-173273|ENSMUSG00000005465|50931|protein :: Il27|IDBG-209673|ENSMUSG00000044701|246779|protein	protein	Mus musculus	direct interaction	unspecified	BIND-172416	1	12121660	IDB-91625|not-specified|Not available|12121660 ;	IL27RA|IDBG-32723|ENSG00000104998 :: IL27|IDBG-22826|ENSG00000197272
17361	IDB-188576	Transcription factor Irf8 binds Il27 gene	Irf8|IDBG-196509|ENSMUSG00000041515|15900|protein :: Il27|IDBG-209673|ENSMUSG00000044701|246779|dna	protein-DNA	Mus musculus	direct interaction	physical association	IDB-188576	1	20435892	IDB-188576|chromatin immunoprecipitation assay|peritoneum|20435892 ;	IL27|IDBG-22826|ENSG00000197272 :: IRF8|IDBG-45278|ENSG00000140968
17493	IDB-2924	Myd88 interacts with Ube2i	Myd88|IDBG-204565|ENSMUSG00000032508|17874|protein :: Ube2i|IDBG-151396|ENSMUSG00000015120|100043681;100044900;100045388;22196;546265|protein	protein	Mus musculus	direct interaction	physical association	EBI-658749	1	15102471	IDB-2924|two hybrid|Not available|15102471 ;	MYD88|IDBG-25713|ENSG00000172936 :: UBE2I|IDBG-8784|ENSG00000103275
17494	IDB-1895	Tcfe2a interacts with Ube2i	Tcfe2a|IDBG-174161|ENSMUSG00000020167|21423|protein :: Ube2i|IDBG-151396|ENSMUSG00000015120|100043681;100044900;100045388;22196;546265|protein	protein	Mus musculus	direct interaction	physical association	EBI-1213460	1	9409784	IDB-1895|two hybrid|Not available|9409784 ;	TCF3|IDBG-14881|ENSG00000071564 :: UBE2I|IDBG-8784|ENSG00000103275
17496	IDB-2617	Ikzf3 interacts with Ube2i	Ikzf3|IDBG-210625|ENSMUSG00000018168|22780|protein :: Ube2i|IDBG-151396|ENSMUSG00000015120|100043681;100044900;100045388;22196;546265|protein	protein	Mus musculus	direct interaction	physical association	EBI-908754	1	15767674	IDB-2617|two hybrid|Not available|15767674 ;	IKZF3|IDBG-46313|ENSG00000161405 :: UBE2I|IDBG-8784|ENSG00000103275
17543	IDB-11 ; IDB-14 ; IDB-100594	Cbx2 interacts with Rybp	Cbx2|IDBG-214665|ENSMUSG00000025577|12416|protein :: Rybp|IDBG-172988|ENSMUSG00000072872|56353|protein	protein	Mus musculus	direct interaction	unspecified	BIND-171963 ; EBI-1108751 ; EBI-959540	1	10369680	IDB-11|pull down|Not available|10369680 ; IDB-14|pull down|Not available|10369680 ; IDB-100594|not-specified|Not available|10369680 ;	CBX2|IDBG-71184|ENSG00000173894 :: RYBP|IDBG-44775|ENSG00000163602
17544	IDB-2495	Cbx2 interacts with Rybp	Cbx2|IDBG-214665|ENSMUSG00000025577|12416|protein :: Rybp|IDBG-172988|ENSMUSG00000072872|56353|protein	protein	Mus musculus	direct interaction	physical association	EBI-959579	1	10369680	IDB-2495|pull down|Not available|10369680 ;	CBX2|IDBG-71184|ENSG00000173894 :: RYBP|IDBG-44775|ENSG00000163602
18052	IDB-2563	Klrk1 and Raet1a;Raet1b;Raet1d	Klrk1|IDBG-192142|ENSMUSG00000030149|27007|protein :: Raet1a;Raet1b;Raet1d|IDBG-270707|ENSMUSG00000078452|56554;19369;19368|protein	protein	Mus musculus	direct interaction	direct interaction	EBI-1032812	1	11825567	IDB-2563|x-ray crystallography|Not available|11825567 ;	KLRK1|IDBG-237489|ENSG00000213809 :: [no Raet1a;Raet1b;Raet1d ortholog found]
18053	IDB-89811 ; IDB-89812 ; IDB-89813 ; IDB-89814 ; IDB-89815 ; IDB-89816 ; IDB-89817 ; IDB-89818 ; IDB-89819 ; IDB-89820 ; IDB-89821 ; IDB-89822	Raet1a;Raet1b;Raet1d (complex)	Raet1a;Raet1b;Raet1d|IDBG-270707|ENSMUSG00000078452|56554;19369;19368|protein :: Raet1a;Raet1b;Raet1d|IDBG-270707|ENSMUSG00000078452|56554;19369;19368|protein	protein	Mus musculus	direct interaction	unspecified	BIND-101906 ; BIND-101907 ; BIND-101908 ; BIND-101909	3	10894171|11825567|11248803	IDB-89811|three-dimensional-structure|Not available|10894171 ; IDB-89812|three-dimensional-structure|Not available|11248803 ; IDB-89813|three-dimensional-structure|Not available|11825567 ; IDB-89814|three-dimensional-structure|Not available|10894171 ; IDB-89815|three-dimensional-structure|Not available|11248803 ; IDB-89816|three-dimensional-structure|Not available|11825567 ; IDB-89817|three-dimen…	[no Raet1a;Raet1b;Raet1d ortholog found]
18134	IDB-114539 ; IDB-114540	Tlr3 physically interacts with Unc93b1	Tlr3|IDBG-152685|ENSMUSG00000031639|142980|protein :: Unc93b1|IDBG-128581|ENSMUSG00000036908|54445|protein	protein	Mus musculus	direct interaction	physical interaction	IDB-114539 ; IDB-114540	1	17452530	IDB-114539|anti tag coimmunoprecipitation|ascites|17452530 ; IDB-114539|anti tag coimmunoprecipitation|ascites|17452530 ; IDB-114540|anti tag coimmunoprecipitation|kidney cell line|17452530 ; IDB-114540|anti tag coimmunoprecipitation|kidney cell line|17452530 ;	TLR3|IDBG-47294|ENSG00000164342 :: UNC93B1|IDBG-61027|ENSG00000110057
18136	IDB-189821	Cd14 interacts with Tlr3	Cd14|IDBG-138525|ENSMUSG00000051439|12475|protein :: Tlr3|IDBG-152685|ENSMUSG00000031639|142980|protein	protein	Mus musculus	direct interaction	physical association	IDB-189821	1	21078886	IDB-189821|tandem affinity purification|ascites|21078886 ;	CD14|IDBG-49157|ENSG00000170458 :: TLR3|IDBG-47294|ENSG00000164342
18137	IDB-157017	Tlr3 (complex)	Tlr3|IDBG-152685|ENSMUSG00000031639|142980|protein :: Tlr3|IDBG-152685|ENSMUSG00000031639|142980|protein	protein	Mus musculus	direct interaction	physical association	IDB-157017	1	19451267	IDB-157017|anti tag coimmunoprecipitation|peripheral blood|19451267 ;	TLR3|IDBG-47294|ENSG00000164342
18138	IDB-157434 ; IDB-170671	Transcription factor Irf1 binds Tlr3 gene	Irf1|IDBG-172251|ENSMUSG00000018899|16362|protein :: Tlr3|IDBG-152685|ENSMUSG00000031639|142980|dna	protein-DNA	Mus musculus	direct interaction	physical association	IDB-157434 ; R20268	1	12672806	IDB-157434|electrophoretic mobility supershift assay|ascites|12672806 ; IDB-157434|electrophoretic mobility supershift assay|ascites|12672806 ; IDB-170671|direct gel shift|functional analysis|supershift (antibody binding)|Not available|12672806 ;	IRF1|IDBG-42125|ENSG00000125347 :: TLR3|IDBG-47294|ENSG00000164342
18408	IDB-114681	Tie1 (complex)	Tie1|IDBG-181621|ENSMUSG00000033191|21846|protein :: Tie1|IDBG-181621|ENSMUSG00000033191|21846|protein	protein	Mus musculus	direct interaction	phosphorylation	IDB-114681	1	11865050	IDB-114681|protein kinase assay|Not available|11865050 ; IDB-114681|protein kinase assay|Not available|11865050 ;	TIE1|IDBG-97374|ENSG00000066056
18409	IDB-114682	Tie1 (complex)	Tie1|IDBG-181621|ENSMUSG00000033191|21846|protein :: Tie1|IDBG-181621|ENSMUSG00000033191|21846|protein	protein	Mus musculus	direct interaction	physical interaction	IDB-114682	1	11865050	IDB-114682|gst pull down|Not available|11865050 ;	TIE1|IDBG-97374|ENSG00000066056
18499	IDB-116731	Transcription factor Irf1 binds Gbp2 gene	Irf1|IDBG-172251|ENSMUSG00000018899|16362|protein :: Gbp2|IDBG-197330|ENSMUSG00000028270|14469|dna	protein-DNA	Mus musculus	direct interaction	transcriptional regulation	IDB-116731	1	17293456	IDB-116731|chromatin immunoprecipitation assays|Not available|17293456 ; IDB-116731|chromatin immunoprecipitation assays|Not available|17293456 ;	GBP2|IDBG-100168|ENSG00000162645 :: IRF1|IDBG-42125|ENSG00000125347
18550	IDB-121478 ; IDB-121622	Fus interacts with Sfrs2	Fus|IDBG-210494|ENSMUSG00000030795|233908|protein :: Sfrs2|IDBG-214528|ENSMUSG00000034120|20382|protein	protein	Mus musculus	direct interaction	unspecified	BIOGRID-280822 ; BIOGRID-280823	1	9774382	IDB-121478|Affinity Capture-Western|Not available|9774382 ; IDB-121622|Affinity Capture-Western|Not available|9774382 ;	FUS|IDBG-27917|ENSG00000089280 :: SFRS2|IDBG-70058|ENSG00000161547
18720	IDB-157239	Transcription factor Irf8 binds Ccl5 gene	Irf8|IDBG-196509|ENSMUSG00000041515|15900|protein :: Ccl5|IDBG-205509|ENSMUSG00000035042|20304|dna	protein-DNA	Mus musculus	direct interaction	transcriptional regulation	IDB-157239	1	16707500	IDB-157239|affinity chromatography technology|ascites|16707500 ; IDB-157239|affinity chromatography technology|ascites|16707500 ;	CCL5|IDBG-42204|ENSG00000161570 :: IRF8|IDBG-45278|ENSG00000140968
18721	IDB-157245	Transcription factor Irf8 binds Ccl5 gene	Irf8|IDBG-196509|ENSMUSG00000041515|15900|protein :: Ccl5|IDBG-205509|ENSMUSG00000035042|20304|dna	protein-DNA	Mus musculus	direct interaction	physical association	IDB-157245	1	16707500	IDB-157245|chromatin immunoprecipitation assays|peritoneum|16707500 ;	CCL5|IDBG-42204|ENSG00000161570 :: IRF8|IDBG-45278|ENSG00000140968
18722	IDB-157243	Transcription factor Sfpi1 binds Ccl5 gene	Sfpi1|IDBG-190185|ENSMUSG00000002111|20375|protein :: Ccl5|IDBG-205509|ENSMUSG00000035042|20304|dna	protein-DNA	Mus musculus	direct interaction	physical association	IDB-157243	1	16707500	IDB-157243|electrophoretic mobility supershift assay|ascites|16707500 ; IDB-157243|electrophoretic mobility supershift assay|ascites|16707500 ;	CCL5|IDBG-42204|ENSG00000161570 :: SPI1|IDBG-43260|ENSG00000066336
18771	IDB-145870	Lck interacts with Ptprc	Lck|IDBG-191117|ENSMUSG00000000409|16818|protein :: Ptprc|IDBG-195821|ENSMUSG00000026395|19264|protein	protein	Mus musculus	direct interaction	unspecified	BIND-178537	1	14625311	IDB-145870|Not available|14625311 ;	LCK|IDBG-95667|ENSG00000182866 :: PTPRC|IDBG-105609|ENSG00000081237
19035	IDB-117430	Pim1 physically interacts with Socs3	Pim1|IDBG-160725|ENSMUSG00000024014|18712|protein :: Socs3|IDBG-214604|ENSMUSG00000053113|12702|protein	protein	Mus musculus	direct interaction	physical interaction	IDB-117430	1	14764533	IDB-117430|anti tag coimmunoprecipitation|kidney|14764533 ; IDB-117430|anti tag coimmunoprecipitation|kidney|14764533 ;	PIM1|IDBG-85488|ENSG00000137193 :: SOCS3|IDBG-70676|ENSG00000184557
19038	IDB-117432	Pim1 (complex)	Pim1|IDBG-160725|ENSMUSG00000024014|18712|protein :: Pim1|IDBG-160725|ENSMUSG00000024014|18712|protein	protein	Mus musculus	direct interaction	phosphorylation	IDB-117432	1	14764533	IDB-117432|in-gel kinase assay|Not available|14764533 ; IDB-117432|in-gel kinase assay|Not available|14764533 ;	PIM1|IDBG-85488|ENSG00000137193
19039	IDB-117431	Pim1 interacts with Socs3	Pim1|IDBG-160725|ENSMUSG00000024014|18712|protein :: Socs3|IDBG-214604|ENSMUSG00000053113|12702|protein	protein	Mus musculus	direct interaction	phosphorylation	IDB-117431	1	14764533	IDB-117431|in-gel kinase assay|Not available|14764533 ; IDB-117431|in-gel kinase assay|Not available|14764533 ; IDB-117431|in-gel kinase assay|Not available|14764533 ;	PIM1|IDBG-85488|ENSG00000137193 :: SOCS3|IDBG-70676|ENSG00000184557
19297	IDB-145474 ; IDB-145475	Evl (complex)	Evl|IDBG-170758|ENSMUSG00000021262|100047333;14026|protein :: Evl|IDBG-170758|ENSMUSG00000021262|100047333;14026|protein	protein	Mus musculus	direct interaction	unspecified	BIND-98476	2	8861907|10404224	IDB-145474|three-dimensional-structure|Not available|10404224 ; IDB-145475|three-dimensional-structure|Not available|8861907 ;	EVL|IDBG-19953|ENSG00000196405
19567	IDB-121508	Chd3 interacts with Ikzf3	Chd3|IDBG-190457|ENSMUSG00000018474|216848|protein :: Ikzf3|IDBG-210625|ENSMUSG00000018168|22780|protein	protein	Mus musculus	direct interaction	unspecified	BIOGRID-262236	1	10204490	IDB-121508|Two-hybrid|Not available|10204490 ;	CHD3|IDBG-27053|ENSG00000170004 :: IKZF3|IDBG-46313|ENSG00000161405
19653	IDB-1486 ; IDB-1487 ; IDB-1488 ; IDB-2729	Bat3 interacts with Tnfrsf11a	Bat3|IDBG-176819|ENSMUSG00000024392|224727|protein :: Tnfrsf11a|IDBG-185529|ENSMUSG00000026321|21934|protein	protein	Mus musculus	direct interaction	physical association	EBI-658283 ; EBI-658263 ; EBI-658252 ; EBI-658273	1	15102471	IDB-1486|two hybrid|Not available|15102471 ; IDB-1487|two hybrid|Not available|15102471 ; IDB-1488|two hybrid|Not available|15102471 ; IDB-2729|two hybrid|Not available|15102471 ;	BAT3|IDBG-78295|ENSG00000204463 :: TNFRSF11A|IDBG-4279|ENSG00000141655
19719	IDB-88887	Clk1 interacts with Sfrs2	Clk1|IDBG-156709|ENSMUSG00000026034|12747|protein :: Sfrs2|IDBG-214528|ENSMUSG00000034120|20382|protein	protein	Mus musculus	direct interaction	unspecified	BIND-128157	1	8798720	IDB-88887|other|Not available|8798720 ;	CLK1|IDBG-78267|ENSG00000013441 :: SFRS2|IDBG-70058|ENSG00000161547
19952	IDB-98409	Ets1 (complex)	Ets1|IDBG-147548|ENSMUSG00000032035|23871|protein :: Ets1|IDBG-147548|ENSMUSG00000032035|23871|protein	protein	Mus musculus	direct interaction	unspecified	BIND-110157	1	12221090	IDB-98409|three-dimensional-structure|Not available|12221090 ;	ETS1|IDBG-75897|ENSG00000134954
20405	IDB-149222	Ghr interacts with Stat5b	Ghr|IDBG-127871|ENSMUSG00000055737|14600|protein :: Stat5b|IDBG-211594|ENSMUSG00000020919|20851|protein	protein	Mus musculus	direct interaction	physical association	DIP-599E	1	8923468	IDB-149222|biophysical|Not available|8923468 ;	GHR|IDBG-18930|ENSG00000112964 :: STAT5B|IDBG-50532|ENSG00000173757
21132	IDB-77994 ; IDB-77995	Hcls1 and Lck	Hcls1|IDBG-158688|ENSMUSG00000022831|15163|protein :: Lck|IDBG-191117|ENSMUSG00000000409|16818|protein	protein	Mus musculus	direct interaction	direct interaction	MINT-72886 ; MINT-72887	1	7628441	IDB-77994|filter binding|Not available|7628441 ; IDB-77995|filter binding|Not available|7628441 ;	HCLS1|IDBG-52066|ENSG00000180353 :: LCK|IDBG-95667|ENSG00000182866
21135	IDB-2768 ; IDB-77850 ; IDB-77939	Hcls1 interacts with Lck	Hcls1|IDBG-158688|ENSMUSG00000022831|15163|protein :: Lck|IDBG-191117|ENSMUSG00000000409|16818|protein	protein	Mus musculus	direct interaction	physical association	EBI-925022 ; MINT-72621 ; MINT-72761	2	10713104|7628441	IDB-2768|anti bait coimmunoprecipitation|Not available|10713104 ; IDB-77850|anti bait coimmunoprecipitation|Not available|7628441 ; IDB-77939|filter binding|Not available|7628441 ;	HCLS1|IDBG-52066|ENSG00000180353 :: LCK|IDBG-95667|ENSG00000182866
21197	IDB-117429	Pim1 physically interacts with Socs1	Pim1|IDBG-160725|ENSMUSG00000024014|18712|protein :: Socs1|IDBG-132667|ENSMUSG00000038037|12703|protein	protein	Mus musculus	direct interaction	physical interaction	IDB-117429	1	14764533	IDB-117429|anti tag coimmunoprecipitation|kidney|14764533 ; IDB-117429|anti tag coimmunoprecipitation|kidney|14764533 ;	PIM1|IDBG-85488|ENSG00000137193 :: SOCS1|IDBG-14621|ENSG00000185338
21526	IDB-201 ; IDB-202	Ndc80 interacts with Plcg2	Ndc80|IDBG-196982|ENSMUSG00000024056|67052|protein :: Plcg2|IDBG-195070|ENSMUSG00000034330|234779|protein	protein	Mus musculus	direct interaction	physical association	EBI-648919 ; EBI-648929	1	15102471	IDB-201|two hybrid|Not available|15102471 ; IDB-202|two hybrid|Not available|15102471 ;	NDC80|IDBG-391|ENSG00000080986 :: PLCG2|IDBG-43723|ENSG00000197943
21804	IDB-71375 ; IDB-71377 ; IDB-71379 ; IDB-71381	Dnmt3a interacts with Hells	Dnmt3a|IDBG-127800|ENSMUSG00000020661|13435|protein :: Hells|IDBG-163438|ENSMUSG00000025001|15201|protein	protein	Mus musculus	direct interaction	physical association	MINT-2521061 ; MINT-2523996 ; MINT-2524762 ; MINT-2524712	1	16395332	IDB-71375|anti bait coimmunoprecipitation|Not available|16395332 ; IDB-71377|anti bait coimmunoprecipitation|Not available|16395332 ; IDB-71379|anti bait coimmunoprecipitation|Not available|16395332 ; IDB-71381|anti tag coimmunoprecipitation|Not available|16395332 ;	DNMT3A|IDBG-34441|ENSG00000119772 :: HELLS|IDBG-83141|ENSG00000119969
21860	IDB-157576	Transcription factor Irf1 binds Myd88 gene	Irf1|IDBG-172251|ENSMUSG00000018899|16362|protein :: Myd88|IDBG-204565|ENSMUSG00000032508|17874|dna	protein-DNA	Mus musculus	direct interaction	physical association	IDB-157576	1	7567467	IDB-157576|electrophoretic mobility supershift assay|myelocytic leukemia cell line|7567467 ; IDB-157576|electrophoretic mobility supershift assay|myelocytic leukemia cell line|7567467 ; IDB-157576|electrophoretic mobility supershift assay|myelocytic leukemia cell line|7567467 ; IDB-157576|electrophoretic mobility supershift assay|myelocytic leukemia cell line|7567467 ;	IRF1|IDBG-42125|ENSG00000125347 :: MYD88|IDBG-25713|ENSG00000172936
21862	IDB-157238 ; IDB-173057 ; IDB-186268	Transcription factor Irf1 binds Ccl5 gene	Irf1|IDBG-172251|ENSMUSG00000018899|16362|protein :: Ccl5|IDBG-205509|ENSMUSG00000035042|20304|dna	protein-DNA	Mus musculus	direct interaction	physical association	R25792 ; IDB-186268 ; IDB-157238	3	15860458|16707500|10926836	IDB-157238|electrophoretic mobility supershift assay|ascites|16707500 ; IDB-157238|electrophoretic mobility supershift assay|ascites|16707500 ; IDB-173057|chromatin immunoprecipitation (ChIP)|direct gel shift|functional analysis|supershift (antibody binding)|Not available|15860458,10926836 ; IDB-186268|electrophoretic mobility supershift assay|embryonic fibroblast cell line|10926836 ; IDB-186268|…	CCL5|IDBG-42204|ENSG00000161570 :: IRF1|IDBG-42125|ENSG00000125347
21863	IDB-173631 ; IDB-186269	Transcription factor Irf1 binds Socs1 gene	Irf1|IDBG-172251|ENSMUSG00000018899|16362|protein :: Socs1|IDBG-132667|ENSMUSG00000038037|12703|dna	protein-DNA	Mus musculus	direct interaction	physical association	R26869 ; IDB-186269	1	10820262	IDB-173631|direct gel shift|functional analysis|gel shift competition|supershift (antibody binding)|Not available|10820262 ; IDB-186269|electrophoretic mobility supershift assay|embryonic fibroblast cell line|10820262 ; IDB-186269|electrophoretic mobility supershift assay|embryonic fibroblast cell line|10820262 ;	IRF1|IDBG-42125|ENSG00000125347 :: SOCS1|IDBG-14621|ENSG00000185338
21866	IDB-172994 ; IDB-186123 ; IDB-186124 ; IDB-188575	Transcription factor Irf1 binds Il27 gene	Irf1|IDBG-172251|ENSMUSG00000018899|16362|protein :: Il27|IDBG-209673|ENSMUSG00000044701|246779|dna	protein-DNA	Mus musculus	direct interaction	physical association	IDB-186124 ; IDB-186123 ; IDB-188575 ; R25627	2	20435892|17227910	IDB-172994|chromatin immunoprecipitation (ChIP)|direct gel shift|functional analysis|gel shift competition|supershift (antibody binding)|Not available|17227910 ; IDB-186123|electrophoretic mobility supershift assay|ascites|17227910 ; IDB-186123|electrophoretic mobility supershift assay|ascites|17227910 ; IDB-186124|chromatin immunoprecipitation assays|peritoneal macrophage|17227910 ; IDB-188575|c…	IL27|IDBG-22826|ENSG00000197272 :: IRF1|IDBG-42125|ENSG00000125347
21869	IDB-186121	Irf1 interacts with Myd88	Irf1|IDBG-172251|ENSMUSG00000018899|16362|protein :: Myd88|IDBG-204565|ENSMUSG00000032508|17874|protein	protein	Mus musculus	direct interaction	physical association	IDB-186121	1	17273999	IDB-186121|anti tag coimmunoprecipitation|embryonic kidney cell line|17273999 ; IDB-186121|anti tag coimmunoprecipitation|embryonic kidney cell line|17273999 ;	IRF1|IDBG-42125|ENSG00000125347 :: MYD88|IDBG-25713|ENSG00000172936
21878	IDB-115383 ; IDB-115384	Transcription factor Irf1 binds Ccl5 gene	Irf1|IDBG-172251|ENSMUSG00000018899|16362|protein :: Ccl5|IDBG-205509|ENSMUSG00000035042|20304|dna	protein-DNA	Mus musculus	direct interaction	transcriptional regulation	IDB-115384 ; IDB-115383	1	15860458	IDB-115383|electrophoretic mobility shift assay|peritoneum|15860458 ; IDB-115383|electrophoretic mobility shift assay|peritoneum|15860458 ; IDB-115383|electrophoretic mobility shift assay|peritoneum|15860458 ; IDB-115384|chromatin immunoprecipitation assays|peritoneum|15860458 ; IDB-115384|chromatin immunoprecipitation assays|peritoneum|15860458 ; IDB-115384|chromatin immunoprecipitation assays|p…	CCL5|IDBG-42204|ENSG00000161570 :: IRF1|IDBG-42125|ENSG00000125347
21904	IDB-115170	Transcription factor Sfpi1 binds Trem1 gene	Sfpi1|IDBG-190185|ENSMUSG00000002111|20375|protein :: Trem1|IDBG-189794|ENSMUSG00000042265|58217|dna	protein-DNA	Mus musculus	direct interaction	physical interaction	IDB-115170	1	17634956	IDB-115170|chromatin immunoprecipitation assays|hematopoietic cell|17634956 ; IDB-115170|chromatin immunoprecipitation assays|hematopoietic cell|17634956 ;	SPI1|IDBG-43260|ENSG00000066336 :: [no Trem1 ortholog found]
22577	IDB-157140	Transcription factor Irf8 binds Nf1 gene	Irf8|IDBG-196509|ENSMUSG00000041515|15900|protein :: Nf1|IDBG-203454|ENSMUSG00000020716|18015|dna	protein-DNA	Mus musculus	direct interaction	physical association	IDB-157140	1	15371411	IDB-157140|chromatin immunoprecipitation assays|bone marrow|15371411 ; IDB-157140|chromatin immunoprecipitation assays|bone marrow|15371411 ;	IRF8|IDBG-45278|ENSG00000140968 :: NF1|IDBG-39462|ENSG00000196712
22783	IDB-189771	Lgals9 (complex)	Lgals9|IDBG-203274|ENSMUSG00000001123|16859|protein :: Lgals9|IDBG-203274|ENSMUSG00000001123|16859|protein	protein	Mus musculus	direct interaction	physical association	IDB-189771	1	16990264	IDB-189771|surface plasmon resonance|Not available|16990264 ;	[no Lgals9 ortholog found]
23569	IDB-90406	Epb4.1l1 interacts with Itpr1	Epb4.1l1|IDBG-210892|ENSMUSG00000027624|13821|protein :: Itpr1|IDBG-174302|ENSMUSG00000030102|16438|protein	protein	Mus musculus	direct interaction	unspecified	BIND-172528	1	12444087	IDB-90406|not-specified|Not available|12444087 ;	[no Epb4.1l1 ortholog found] :: ITPR1|IDBG-14187|ENSG00000150995
23819	IDB-144488	Mmp11 (complex)	Mmp11|IDBG-164112|ENSMUSG00000000901|17385|protein :: Mmp11|IDBG-164112|ENSMUSG00000000901|17385|protein	protein	Mus musculus	direct interaction	unspecified	BIND-93392	1	11254383	IDB-144488|three-dimensional-structure|Not available|11254383 ;	MMP11|IDBG-2572|ENSG00000099953
23845	IDB-157248 ; IDB-157249	Irf8 interacts with Trim21	Irf8|IDBG-196509|ENSMUSG00000041515|15900|protein :: Trim21|IDBG-202909|ENSMUSG00000030966|20821;100045519|protein	protein	Mus musculus	direct interaction	physical association	IDB-157249 ; IDB-157248	1	17579016	IDB-157248|anti bait coimmunoprecipitation|ascites|17579016 ; IDB-157248|anti bait coimmunoprecipitation|ascites|17579016 ; IDB-157249|mass spectrometry studies of complexes|Not available|17579016 ;	IRF8|IDBG-45278|ENSG00000140968 :: TRIM21|IDBG-24923|ENSG00000132109
23855	IDB-121631	Agfg1 interacts with Eps15	Agfg1|IDBG-174169|ENSMUSG00000026159|15463|protein :: Eps15|IDBG-174308|ENSMUSG00000028552|13858|protein	protein	Mus musculus	direct interaction	unspecified	BIOGRID-305249	1	9303539	IDB-121631|Protein-peptide|Not available|9303539 ;	AGFG1|IDBG-82607|ENSG00000173744 :: EPS15|IDBG-98484|ENSG00000085832
24387	IDB-89418	Nedd4 interacts with Prrg2	Nedd4|IDBG-183743|ENSMUSG00000032216|17999|protein :: Prrg2|IDBG-181357|ENSMUSG00000007837|65116|protein	protein	Mus musculus	direct interaction	unspecified	BIND-151151	1	11042109	IDB-89418|far-western|Not available|11042109 ;	NEDD4|IDBG-13236|ENSG00000069869 :: PRRG2|IDBG-63079|ENSG00000126460
24390	IDB-102031	Litaf interacts with Nedd4	Litaf|IDBG-132808|ENSMUSG00000022500|56722|protein :: Nedd4|IDBG-183743|ENSMUSG00000032216|17999|protein	protein	Mus musculus	direct interaction	unspecified	BIND-151522	1	11042109	IDB-102031|far-western|Not available|11042109 ;	LITAF|IDBG-14752|ENSG00000189067 :: NEDD4|IDBG-13236|ENSG00000069869
25265	IDB-157561	Transcription factor Irf1 binds Ciita gene	Irf1|IDBG-172251|ENSMUSG00000018899|16362|protein :: Ciita|IDBG-132343|ENSMUSG00000022504|12265|dna	protein-DNA	Mus musculus	direct interaction	transcriptional regulation	IDB-157561	1	11464288	IDB-157561|electrophoretic mobility supershift assay|Not available|11464288 ;	CIITA|IDBG-14377|ENSG00000179583 :: IRF1|IDBG-42125|ENSG00000125347
25266	IDB-115568 ; IDB-115569	Transcription factor Stat1 binds Ciita gene	Stat1|IDBG-153162|ENSMUSG00000026104|20846|protein :: Ciita|IDBG-132343|ENSMUSG00000022504|12265|dna	protein-DNA	Mus musculus	direct interaction	physical interaction	IDB-115568 ; IDB-115569	1	11160280	IDB-115568|electrophoretic mobility supershift assay|microglial cell|11160280 ; IDB-115568|electrophoretic mobility supershift assay|microglial cell|11160280 ; IDB-115569|electrophoretic mobility supershift assay|ascites|11160280 ; IDB-115569|electrophoretic mobility supershift assay|ascites|11160280 ;	CIITA|IDBG-14377|ENSG00000179583 :: STAT1|IDBG-77617|ENSG00000115415
25269	IDB-115564 ; IDB-115565	Transcription factor Irf1 binds Ciita gene	Irf1|IDBG-172251|ENSMUSG00000018899|16362|protein :: Ciita|IDBG-132343|ENSMUSG00000022504|12265|dna	protein-DNA	Mus musculus	direct interaction	physical interaction	IDB-115564 ; IDB-115565	1	11160280	IDB-115564|electrophoretic mobility supershift assay|microglial cell|11160280 ; IDB-115564|electrophoretic mobility supershift assay|microglial cell|11160280 ; IDB-115565|electrophoretic mobility supershift assay|ascites|11160280 ; IDB-115565|electrophoretic mobility supershift assay|ascites|11160280 ;	CIITA|IDBG-14377|ENSG00000179583 :: IRF1|IDBG-42125|ENSG00000125347
25270	IDB-168513 ; IDB-186110	Transcription factor Stat1 binds Ciita gene	Stat1|IDBG-153162|ENSMUSG00000026104|20846|protein :: Ciita|IDBG-132343|ENSMUSG00000022504|12265|dna	protein-DNA	Mus musculus	direct interaction	physical association	R13574 ; IDB-186110	2	18601229|11160280	IDB-168513|direct gel shift|functional analysis|supershift (antibody binding)|Not available|11160280 ; IDB-186110|chromatin immunoprecipitation assays|ascites|18601229 ; IDB-186110|chromatin immunoprecipitation assays|ascites|18601229 ;	CIITA|IDBG-14377|ENSG00000179583 :: STAT1|IDBG-77617|ENSG00000115415
25272	IDB-168516 ; IDB-186111	Transcription factor Irf1 binds Ciita gene	Irf1|IDBG-172251|ENSMUSG00000018899|16362|protein :: Ciita|IDBG-132343|ENSMUSG00000022504|12265|dna	protein-DNA	Mus musculus	direct interaction	physical association	R13576 ; IDB-186111	4	18601229|11464288|14530341|11160280	IDB-168516|direct gel shift|functional analysis|supershift (antibody binding)|Not available|14530341,11160280,11464288 ; IDB-186111|chromatin immunoprecipitation assays|ascites|18601229 ; IDB-186111|chromatin immunoprecipitation assays|ascites|18601229 ;	CIITA|IDBG-14377|ENSG00000179583 :: IRF1|IDBG-42125|ENSG00000125347
25490	IDB-121130	Tnfrsf9 (complex)	Tnfrsf9|IDBG-205902|ENSMUSG00000028965|21942|protein :: Tnfrsf9|IDBG-205902|ENSMUSG00000028965|21942|protein	protein	Mus musculus	direct interaction	unspecified	BIOGRID-274828	1	9045669	IDB-121130|Reconstituted Complex|Not available|9045669 ;	TNFRSF9|IDBG-88268|ENSG00000049249
25573	IDB-155491 ; IDB-155492 ; IDB-155493	Axl interacts with Il15ra	Axl|IDBG-158468|ENSMUSG00000002602|26362|protein :: Il15ra|IDBG-136731|ENSMUSG00000023206|16169|protein	protein	Mus musculus	direct interaction	physical association	IDB-155491 ; IDB-155492 ; IDB-155493	1	16308569	IDB-155491|solid phase assay|Not available|16308569 ; IDB-155491|solid phase assay|Not available|16308569 ; IDB-155492|coimmunoprecipitation|kidney cell line|16308569 ; IDB-155492|coimmunoprecipitation|kidney cell line|16308569 ; IDB-155493|coimmunoprecipitation|embryonic fibroblast cell line|16308569 ;	AXL|IDBG-52651|ENSG00000167601 :: IL15RA|IDBG-50371|ENSG00000134470
25621	IDB-147040	Il2rg;Gm614 interacts with Jak3	Il2rg;Gm614|IDBG-163447|ENSMUSG00000031304|245536;16186|protein :: Jak3|IDBG-166648|ENSMUSG00000031805|16453|protein	protein	Mus musculus	direct interaction	unspecified	BIND-178463	1	11341766	IDB-147040|Not available|11341766 ;	IL2RG|IDBG-74884|ENSG00000147168 :: JAK3|IDBG-37201|ENSG00000105639
25624	IDB-116138 ; IDB-116514	Jak3 (complex)	Jak3|IDBG-166648|ENSMUSG00000031805|16453|protein :: Jak3|IDBG-166648|ENSMUSG00000031805|16453|protein	protein	Mus musculus	direct interaction	phosphorylation	IDB-116138 ; IDB-116514	2	12351625|8524310	IDB-116138|in-gel kinase assay|T-lymphocyte cell line|8524310 ; IDB-116138|in-gel kinase assay|T-lymphocyte cell line|8524310 ; IDB-116138|in-gel kinase assay|T-lymphocyte cell line|8524310 ; IDB-116514|in-gel kinase assay|kidney|12351625 ; IDB-116514|in-gel kinase assay|kidney|12351625 ; IDB-116514|in-gel kinase assay|kidney|12351625 ; IDB-116514|in-gel kinase assay|kidney|12351625 ;	JAK3|IDBG-37201|ENSG00000105639
25625	IDB-186509 ; IDB-186510	Jak3 phosphorylates Irs1	Irs1|IDBG-173589|ENSMUSG00000055980|16367|protein :: Jak3|IDBG-166648|ENSMUSG00000031805|16453|protein	protein	Mus musculus	direct interaction	phosphorylation	IDB-186510 ; IDB-186509	1	7544789	IDB-186509|protein kinase assay|Not available|7544789 ; IDB-186510|protein kinase assay|kidney|7544789 ;	IRS1|IDBG-82407|ENSG00000169047 :: JAK3|IDBG-37201|ENSG00000105639
25629	IDB-87575	Jak3 (complex)	Jak3|IDBG-166648|ENSMUSG00000031805|16453|protein :: Jak3|IDBG-166648|ENSMUSG00000031805|16453|protein	protein	Mus musculus	direct interaction	unspecified	BIND-262117	1	7559633	IDB-87575|other|Not available|7559633 ;	JAK3|IDBG-37201|ENSG00000105639
25632	IDB-186503	Jak3 (complex)	Jak3|IDBG-166648|ENSMUSG00000031805|16453|protein :: Jak3|IDBG-166648|ENSMUSG00000031805|16453|protein	protein	Mus musculus	direct interaction	phosphorylation	IDB-186503	1	7544789	IDB-186503|protein kinase assay|lymphoid cell line|7544789 ; IDB-186503|protein kinase assay|lymphoid cell line|7544789 ;	JAK3|IDBG-37201|ENSG00000105639
25907	IDB-157426 ; IDB-173618	Transcription factor Stat1 binds Tap1 gene	Stat1|IDBG-153162|ENSMUSG00000026104|20846|protein :: Tap1|IDBG-170616|ENSMUSG00000037321|21354|dna	protein-DNA	Mus musculus	direct interaction	physical association	IDB-157426 ; R26840	2	14735146|15240699	IDB-157426|electrophoretic mobility supershift assay|bone marrow|14735146 ; IDB-173618|direct gel shift|functional analysis|gel shift competition|supershift (antibody binding)|Not available|14735146,15240699 ;	STAT1|IDBG-77617|ENSG00000115415 :: TAP1|IDBG-81568|ENSG00000168394
25908	IDB-157427 ; IDB-173619	Transcription factor Irf1 binds Tap1 gene	Irf1|IDBG-172251|ENSMUSG00000018899|16362|protein :: Tap1|IDBG-170616|ENSMUSG00000037321|21354|dna	protein-DNA	Mus musculus	direct interaction	physical association	IDB-157427 ; R26844	2	14735146|15240699	IDB-157427|electrophoretic mobility supershift assay|bone marrow|14735146 ; IDB-173619|direct gel shift|functional analysis|supershift (antibody binding)|Not available|14735146,15240699 ;	IRF1|IDBG-42125|ENSG00000125347 :: TAP1|IDBG-81568|ENSG00000168394
25959	IDB-1183	Pfkfb3 (complex)	Pfkfb3|IDBG-136298|ENSMUSG00000026773|170768|protein	protein	Mus musculus	direct interaction	direct interaction	EBI-822686	1	14681455	IDB-1183|inferred by curator|Not available|14681455 ;	PFKFB3|IDBG-50922|ENSG00000170525
26311	IDB-13	Cbx2 and Ring1	Cbx2|IDBG-214665|ENSMUSG00000025577|12416|protein :: Ring1|IDBG-169288|ENSMUSG00000024325|19763|protein	protein	Mus musculus	direct interaction	direct interaction	EBI-1108553	1	10369680	IDB-13|pull down|Not available|10369680 ;	CBX2|IDBG-71184|ENSG00000173894 :: RING1|IDBG-82377|ENSG00000204227
26313	IDB-10 ; IDB-90041	Ring1 interacts with Rybp	Ring1|IDBG-169288|ENSMUSG00000024325|19763|protein :: Rybp|IDBG-172988|ENSMUSG00000072872|56353|protein	protein	Mus musculus	direct interaction	unspecified	BIND-171964 ; EBI-959516	1	10369680	IDB-10|pull down|Not available|10369680 ; IDB-90041|not-specified|Not available|10369680 ;	RING1|IDBG-82377|ENSG00000204227 :: RYBP|IDBG-44775|ENSG00000163602
26315	IDB-970 ; IDB-2771	Ring1 interacts with Rybp	Ring1|IDBG-169288|ENSMUSG00000024325|19763|protein :: Rybp|IDBG-172988|ENSMUSG00000072872|56353|protein	protein	Mus musculus	direct interaction	physical association	EBI-929337 ; EBI-959329	1	10369680	IDB-970|two hybrid|Not available|10369680 ; IDB-2771|anti bait coimmunoprecipitation|embryo|10369680 ;	RING1|IDBG-82377|ENSG00000204227 :: RYBP|IDBG-44775|ENSG00000163602
26420	IDB-76547 ; IDB-76716	Acy3 (complex)	Acy3|IDBG-128638|ENSMUSG00000024866|71670|protein	protein	Mus musculus	direct interaction	direct interaction	MINT-4791597 ; MINT-4653459	1	17434493	IDB-76547|molecular sieving|Not available|17434493 ; IDB-76716|electron microscopy|Not available|17434493 ;	ACY3|IDBG-60937|ENSG00000132744
26482	IDB-186638	Daxx interacts with Kif5b	Daxx|IDBG-168138|ENSMUSG00000002307|13163|protein :: Kif5b|IDBG-127944|ENSMUSG00000006740|16573|protein	protein	Mus musculus	direct interaction	physical association	IDB-186638	1	18932217	IDB-186638|coimmunoprecipitation|embryonic fibroblast cell line|18932217 ; IDB-186638|coimmunoprecipitation|embryonic fibroblast cell line|18932217 ;	DAXX|IDBG-82726|ENSG00000204209 :: KIF5B|IDBG-67436|ENSG00000170759
26565	IDB-95271 ; IDB-95272	Pacsin1 (complex)	Pacsin1|IDBG-157012|ENSMUSG00000040276|23969|protein :: Pacsin1|IDBG-157012|ENSMUSG00000040276|23969|protein	protein	Mus musculus	direct interaction	unspecified	BIND-146053	1	11082044	IDB-95271|elisa|Not available|11082044 ; IDB-95272|two-hybrid-test|Not available|11082044 ;	PACSIN1|IDBG-83573|ENSG00000124507
26677	IDB-146010	Dmd interacts with Sgcd	Dmd|IDBG-158412|ENSMUSG00000045103|13405|protein :: Sgcd|IDBG-166100|ENSMUSG00000020354|24052|protein	protein	Mus musculus	direct interaction	unspecified	BIND-177832	1	9864373	IDB-146010|Not available|9864373 ;	DMD|IDBG-54131|ENSG00000198947 :: SGCD|IDBG-55191|ENSG00000170624
26678	IDB-145018	Sgcd (complex)	Sgcd|IDBG-166100|ENSMUSG00000020354|24052|protein :: Sgcd|IDBG-166100|ENSMUSG00000020354|24052|protein	protein	Mus musculus	direct interaction	unspecified	BIND-177837	1	9864373	IDB-145018|Not available|9864373 ;	SGCD|IDBG-55191|ENSG00000170624
26957	IDB-85618	Axl interacts with Shc3	Axl|IDBG-158468|ENSMUSG00000002602|26362|protein :: Shc3|IDBG-152236|ENSMUSG00000021448|20418|protein	protein	Mus musculus	direct interaction	unspecified	BIND-57980	1	8610109	IDB-85618|affinity-chromatography|Not available|8610109 ;	AXL|IDBG-52651|ENSG00000167601 :: SHC3|IDBG-75269|ENSG00000148082
27004	IDB-186387	Transcription factor Irf5 binds Ifnb1 gene	Irf5|IDBG-132026|ENSMUSG00000029771|27056|protein :: Ifnb1|IDBG-162198|ENSMUSG00000048806|15977|dna	protein-DNA	Mus musculus	direct interaction	physical association	IDB-186387	1	18332133	IDB-186387|chromatin immunoprecipitation assays|ascites|18332133 ; IDB-186387|chromatin immunoprecipitation assays|ascites|18332133 ;	IFNB1|IDBG-53485|ENSG00000171855 :: IRF5|IDBG-40393|ENSG00000128604
27078	IDB-86593	Dazap1 interacts with Tnf	Dazap1|IDBG-173441|ENSMUSG00000069565|70248|protein :: Tnf|IDBG-177358|ENSMUSG00000024401|21926|rna	protein-RNA	Mus musculus	direct interaction	unspecified	BIND-144684	1	12456657	IDB-86593|affinity-chromatography|Not available|12456657 ;	DAZAP1|IDBG-14425|ENSG00000071626 :: TNF|IDBG-302501|ENSG00000232810
27083	IDB-144873 ; IDB-145230	Prlr (complex)	Prlr|IDBG-129218|ENSMUSG00000005268|19116|protein :: Prlr|IDBG-129218|ENSMUSG00000005268|19116|protein	protein	Mus musculus	direct interaction	unspecified	BIND-178513 ; BIND-177250	2	14613905|8798708	IDB-144873|Not available|8798708 ; IDB-145230|Not available|14613905 ;	PRLR|IDBG-15793|ENSG00000113494
27860	IDB-155391 ; IDB-155494 ; IDB-185146	Cd180, Ly86, Tlr2 (complex)	Cd180|IDBG-179053|ENSMUSG00000021624|17079|protein :: Ly86|IDBG-145270|ENSMUSG00000021423|17084|protein :: Tlr2|IDBG-154818|ENSMUSG00000027995|24088|protein	protein	Mus musculus	direct interaction	physical association	IDB-185146 ; IDB-155391 ; IDB-155494	1	19154986	IDB-155391|coimmunoprecipitation|peripheral blood|19154986 ; IDB-155494|coimmunoprecipitation|ascites|19154986 ; IDB-185146|coimmunoprecipitation|ascites|19154986 ;	CD180|IDBG-24968|ENSG00000134061 :: LY86|IDBG-59283|ENSG00000112799 :: TLR2|IDBG-41789|ENSG00000137462
27952	IDB-149467	Bmi1 (complex)	Bmi1|IDBG-139744|ENSMUSG00000026739|12151|protein	protein	Mus musculus	direct interaction	physical association	DIP-1112E	1	9571155	IDB-149467|biophysical|Not available|9571155 ;	BMI1|IDBG-61688|ENSG00000168283
28140	IDB-2085	Gpnmb interacts with Pla2g4a	Gpnmb|IDBG-146080|ENSMUSG00000029816|93695|protein :: Pla2g4a|IDBG-197265|ENSMUSG00000056220|18783|protein	protein	Mus musculus	direct interaction	physical association	EBI-658221	1	15102471	IDB-2085|two hybrid|Not available|15102471 ;	GPNMB|IDBG-9627|ENSG00000136235 :: PLA2G4A|IDBG-105429|ENSG00000116711
28141	IDB-2100	Mapk8 interacts with Pla2g4a	Mapk8|IDBG-148417|ENSMUSG00000021936|26419|protein :: Pla2g4a|IDBG-197265|ENSMUSG00000056220|18783|protein	protein	Mus musculus	direct interaction	physical association	EBI-658048	1	15102471	IDB-2100|two hybrid|Not available|15102471 ;	MAPK8|IDBG-73479|ENSG00000107643 :: PLA2G4A|IDBG-105429|ENSG00000116711
28892	IDB-90535	Llgl1 interacts with Stx4a	Llgl1|IDBG-181336|ENSMUSG00000020536|16897|protein :: Stx4a|IDBG-210404|ENSMUSG00000030805|20909|protein	protein	Mus musculus	direct interaction	unspecified	BIND-301723	1	15964280	IDB-90535|affinity-chromatography|Not available|15964280 ;	LLGL1|IDBG-33645|ENSG00000131899 :: STX4|IDBG-27565|ENSG00000103496
28935	IDB-118493	Transcription factor Sfpi1 binds Il1b gene	Sfpi1|IDBG-190185|ENSMUSG00000002111|20375|protein :: Il1b|IDBG-205936|ENSMUSG00000027398|16176|dna	protein-DNA	Mus musculus	direct interaction	physical interaction	IDB-118493	1	17283046	IDB-118493|chromatin immunoprecipitation assays|ascites|17283046 ;	IL1B|IDBG-66519|ENSG00000125538 :: SPI1|IDBG-43260|ENSG00000066336
28938	IDB-119011	Cleavage reaction involving Casp1 and Il1b	Casp1|IDBG-131590|ENSMUSG00000025888|100044207;12362|protein :: Il1b|IDBG-205936|ENSMUSG00000027398|16176|protein	protein	Mus musculus	direct interaction	cleavage	IDB-119011	1	18725521	IDB-119011|protease assay|Not available|18725521 ;	CASP1|IDBG-69618|ENSG00000137752 :: IL1B|IDBG-66519|ENSG00000125538
28940	IDB-156090	Transcription factor Ncor1 binds Il1b gene	Ncor1|IDBG-184197|ENSMUSG00000018501|20185|protein :: Il1b|IDBG-205936|ENSMUSG00000027398|16176|dna	protein-DNA	Mus musculus	direct interaction	physical association	IDB-156090	1	19299558	IDB-156090|chromatin immunoprecipitation assays|macrophage|19299558 ;	IL1B|IDBG-66519|ENSG00000125538 :: NCOR1|IDBG-31971|ENSG00000141027
29283	IDB-1411 ; IDB-1412 ; IDB-1413	Plcg2 interacts with Zbtb7b	Plcg2|IDBG-195070|ENSMUSG00000034330|234779|protein :: Zbtb7b|IDBG-164322|ENSMUSG00000028042|22724;100046682|protein	protein	Mus musculus	direct interaction	physical association	EBI-650358 ; EBI-650368 ; EBI-650348	1	15102471	IDB-1411|two hybrid|Not available|15102471 ; IDB-1412|two hybrid|Not available|15102471 ; IDB-1413|two hybrid|Not available|15102471 ;	PLCG2|IDBG-43723|ENSG00000197943 :: ZBTB7B|IDBG-103049|ENSG00000160685
29342	IDB-116865	Ptpn6 physically interacts with Sirpa	Ptpn6|IDBG-187635|ENSMUSG00000004266|15170|protein :: Sirpa|IDBG-206000|ENSMUSG00000037902|19261|protein	protein	Mus musculus	direct interaction	physical interaction	IDB-116865	1	18233962	IDB-116865|coimmunoprecipitation|ascites|18233962 ; IDB-116865|coimmunoprecipitation|ascites|18233962 ;	PTPN6|IDBG-15719|ENSG00000111679 :: SIRPA|IDBG-40694|ENSG00000198053
29343	IDB-188220	Lilrb3 interacts with Ptpn6	Lilrb3|IDBG-136357|ENSMUSG00000058818|18733;100044531|protein :: Ptpn6|IDBG-187635|ENSMUSG00000004266|15170|protein	protein	Mus musculus	direct interaction	physical association	IDB-188220	1	20398663	IDB-188220|anti bait coimmunoprecipitation|bone marrow|20398663 ;	[no Lilrb3 ortholog found] :: PTPN6|IDBG-15719|ENSG00000111679
29345	IDB-186403 ; IDB-186410	Ptpn6 interacts with Sirpa	Ptpn6|IDBG-187635|ENSMUSG00000004266|15170|protein :: Sirpa|IDBG-206000|ENSMUSG00000037902|19261|protein	protein	Mus musculus	direct interaction	physical association	IDB-186410 ; IDB-186403	2	16920950|17954568	IDB-186403|coimmunoprecipitation|ascites|17954568 ; IDB-186410|coimmunoprecipitation|ascites|16920950 ;	PTPN6|IDBG-15719|ENSG00000111679 :: SIRPA|IDBG-40694|ENSG00000198053
29372	IDB-101724 ; IDB-101725 ; IDB-101726	Pdlim2 interacts with Stat4	Pdlim2|IDBG-178026|ENSMUSG00000022090|213019|protein :: Stat4|IDBG-152917|ENSMUSG00000062939|20849|protein	protein	Mus musculus	direct interaction	unspecified	BIND-312461	1	15963787	IDB-101724|immunoprecipitation|Not available|15963787 ; IDB-101725|other|Not available|15963787 ; IDB-101726|two-hybrid-test|Not available|15963787 ;	PDLIM2;C8orf58|IDBG-11055|ENSG00000120913 :: STAT4|IDBG-77625|ENSG00000138378
29373	IDB-98518	Pdlim2 (complex)	Pdlim2|IDBG-178026|ENSMUSG00000022090|213019|protein :: Pdlim2|IDBG-178026|ENSMUSG00000022090|213019|protein	protein	Mus musculus	direct interaction	unspecified	BIND-312462	1	15963787	IDB-98518|other|Not available|15963787 ;	PDLIM2;C8orf58|IDBG-11055|ENSG00000120913
29393	IDB-94877	H2-Ab1;Rmcs2 (complex)	H2-Ab1;Rmcs2|IDBG-170861|ENSMUSG00000073421|14961|protein :: H2-Ab1;Rmcs2|IDBG-170861|ENSMUSG00000073421|14961|protein	protein	Mus musculus	direct interaction	unspecified	BIND-107175	1	12084926	IDB-94877|three-dimensional-structure|Not available|12084926 ;	HLA-DQB1|IDBG-81203|ENSG00000179344
29562	IDB-79887	Arhgef12 interacts with Rtkn	Arhgef12|IDBG-154794|ENSMUSG00000059495|69632|protein :: Rtkn|IDBG-160256|ENSMUSG00000034930|20166|protein	protein	Mus musculus	direct interaction	physical association	MINT-1791488	1	12123608	IDB-79887|gst pull down|Not available|12123608 ;	ARHGEF12|IDBG-74643|ENSG00000196914 :: RTKN|IDBG-57314|ENSG00000114993
29623	IDB-188780	Hspa4 interacts with Shc1	Hspa4|IDBG-171290|ENSMUSG00000020361|15525|protein :: Shc1|IDBG-164495|ENSMUSG00000042626|20416;433158|protein	protein	Mus musculus	direct interaction	physical association	IDB-188780	1	17081113	IDB-188780|coimmunoprecipitation|embryonic fibroblast cell line|17081113 ;	HSPA4|IDBG-44104|ENSG00000170606 :: SHC1|IDBG-103007|ENSG00000160691
29979	IDB-186988	Transcription factor Tbp binds Ifng gene	Tbp|IDBG-139921|ENSMUSG00000014767|21374|protein :: Ifng|IDBG-192196|ENSMUSG00000055170|15978|dna	protein-DNA	Mus musculus	direct interaction	physical association	IDB-186988	1	17583733	IDB-186988|chromatin immunoprecipitation assays|spleen|17583733 ;	[no Ifng ortholog found] :: TBP|IDBG-99313|ENSG00000112592
29980	IDB-189323	Transcription factor Tbp binds Ifnb1 gene	Tbp|IDBG-139921|ENSMUSG00000014767|21374|protein :: Ifnb1|IDBG-162198|ENSMUSG00000048806|15977|dna	protein-DNA	Mus musculus	direct interaction	physical association	IDB-189323	1	20660350	IDB-189323|chromatin immunoprecipitation assay|ascites|20660350 ;	IFNB1|IDBG-53485|ENSG00000171855 :: TBP|IDBG-99313|ENSG00000112592
30027	IDB-1335	Ahsg interacts with Amelx	Ahsg|IDBG-148706|ENSMUSG00000022868|11625|protein :: Amelx|IDBG-185836|ENSMUSG00000031354|11704|protein	protein	Mus musculus	direct interaction	physical association	EBI-738293	1	15883644	IDB-1335|two hybrid|Not available|15883644 ;	AHSG|IDBG-68916|ENSG00000145192 :: AMELX|IDBG-43792|ENSG00000125363
30540	IDB-156461	Ccl7 interacts with Ccr2	Ccl7|IDBG-204496|ENSMUSG00000035373|20306|protein :: Ccr2|IDBG-206567|ENSMUSG00000049103|12772|protein	protein	Mus musculus	direct interaction	physical association	IDB-156461	1	8662823	IDB-156461|competition binding|kidney cell line|8662823 ;	[no Ccl7 ortholog found] :: [no Ccr2 ortholog found]
30713	IDB-73372	Erbb2ip and Smad7	Erbb2ip|IDBG-179382|ENSMUSG00000021709|59079|protein :: Smad7|IDBG-158890|ENSMUSG00000025880|17131|protein	protein	Mus musculus	direct interaction	direct interaction	MINT-49787	1	12650946	IDB-73372|pull down|Not available|12650946 ;	ERBB2IP|IDBG-24405|ENSG00000112851 :: SMAD7|IDBG-3195|ENSG00000101665
30759	IDB-177633	Ripk1 interacts with Tnf	Ripk1|IDBG-143710|ENSMUSG00000021408|19766|protein :: Tnf|IDBG-177358|ENSMUSG00000024401|21926|protein	protein	Mus musculus	direct interaction	unspecified	BIOGRID-327971	1	18621737	IDB-177633|Affinity Capture-Western|Not available|18621737 ;	RIPK1|IDBG-57326|ENSG00000137275 :: TNF|IDBG-302501|ENSG00000232810
30763	IDB-95412 ; IDB-100107	Hnrnpd interacts with Tnf	Hnrnpd|IDBG-182638|ENSMUSG00000000568|11991|protein :: Tnf|IDBG-177358|ENSMUSG00000024401|21926|rna	protein-RNA	Mus musculus	direct interaction	unspecified	BIND-145505 ; BIND-144686	1	12456657	IDB-95412|affinity-chromatography|Not available|12456657 ; IDB-100107|affinity-chromatography|Not available|12456657 ;	HNRNPD|IDBG-26735|ENSG00000138668 :: TNF|IDBG-302501|ENSG00000232810
30765	IDB-116722	Transcription factor Relb binds Tnf gene	Relb|IDBG-151419|ENSMUSG00000002983|19698|protein :: Tnf|IDBG-177358|ENSMUSG00000024401|21926|dna	protein-DNA	Mus musculus	direct interaction	physical interaction	IDB-116722	1	15470505	IDB-116722|chromatin immunoprecipitation assays|spleen|15470505 ;	RELB|IDBG-57021|ENSG00000104856 :: TNF|IDBG-302501|ENSG00000232810
30766	IDB-157217	Transcription factor Irf8 binds Tnf gene	Irf8|IDBG-196509|ENSMUSG00000041515|15900|protein :: Tnf|IDBG-177358|ENSMUSG00000024401|21926|dna	protein-DNA	Mus musculus	direct interaction	transcriptional regulation	IDB-157217	1	18802049	IDB-157217|chromatin immunoprecipitation assays|ascites|18802049 ; IDB-157217|chromatin immunoprecipitation assays|ascites|18802049 ;	IRF8|IDBG-45278|ENSG00000140968 :: TNF|IDBG-302501|ENSG00000232810
30767	IDB-157216	Transcription factor Irf1 binds Tnf gene	Irf1|IDBG-172251|ENSMUSG00000018899|16362|protein :: Tnf|IDBG-177358|ENSMUSG00000024401|21926|dna	protein-DNA	Mus musculus	direct interaction	transcriptional regulation	IDB-157216	1	18802049	IDB-157216|chromatin immunoprecipitation assays|ascites|18802049 ; IDB-157216|chromatin immunoprecipitation assays|ascites|18802049 ;	IRF1|IDBG-42125|ENSG00000125347 :: TNF|IDBG-302501|ENSG00000232810
30768	IDB-187626	Transcription factor Junb binds Tnf gene	Junb|IDBG-175664|ENSMUSG00000052837|16477|protein :: Tnf|IDBG-177358|ENSMUSG00000024401|21926|dna	protein-DNA	Mus musculus	direct interaction	transcriptional regulation	IDB-187626	1	20221401	IDB-187626|chromatin immunoprecipitation assay|bone marrow-derived dendritic cell|20221401 ;	JUNB|IDBG-30976|ENSG00000171223 :: TNF|IDBG-302501|ENSG00000232810
30769	IDB-93238 ; IDB-93239 ; IDB-93240 ; IDB-93241 ; IDB-93242 ; IDB-93243 ; IDB-93244 ; IDB-93245 ; IDB-93246 ; IDB-93247	Tnf (complex)	Tnf|IDBG-177358|ENSMUSG00000024401|21926|protein :: Tnf|IDBG-177358|ENSMUSG00000024401|21926|protein	protein	Mus musculus	direct interaction	unspecified	BIND-83255 ; BIND-83254	5	10089307|9442056|2922050|2551905|9488135	IDB-93238|three-dimensional-structure|Not available|10089307 ; IDB-93239|three-dimensional-structure|Not available|9488135 ; IDB-93240|three-dimensional-structure|Not available|2551905 ; IDB-93241|three-dimensional-structure|Not available|2922050 ; IDB-93242|three-dimensional-structure|Not available|9442056 ; IDB-93243|three-dimensional-structure|Not available|10089307 ; IDB-93244|three-dimension…	TNF|IDBG-302501|ENSG00000232810
30770	IDB-174757	Nr4a2 interacts with Tnf	Nr4a2|IDBG-171511|ENSMUSG00000026826|18227|protein :: Tnf|IDBG-177358|ENSMUSG00000024401|21926|	protein	Mus musculus	direct interaction	physical association	EBI-2337476	1	19345186	IDB-174757|chromatin immunoprecipitation assays|Not available|19345186 ;	NR4A2|IDBG-72696|ENSG00000153234 :: TNF|IDBG-302501|ENSG00000232810
30773	IDB-187467	Elavl1 interacts with Tnf	Elavl1|IDBG-131410|ENSMUSG00000040028|15568|protein :: Tnf|IDBG-177358|ENSMUSG00000024401|21926|rna	protein-RNA	Mus musculus	direct interaction	physical association	IDB-187467	1	19447225	IDB-187467|coimmunoprecipitation|ascites|19447225 ;	ELAVL1|IDBG-24117|ENSG00000066044 :: TNF|IDBG-302501|ENSG00000232810
30780	IDB-157218	Transcription factor Sfpi1 binds Tnf gene	Sfpi1|IDBG-190185|ENSMUSG00000002111|20375|protein :: Tnf|IDBG-177358|ENSMUSG00000024401|21926|dna	protein-DNA	Mus musculus	direct interaction	physical association	IDB-157218	1	18802049	IDB-157218|chromatin immunoprecipitation assays|ascites|18802049 ; IDB-157218|chromatin immunoprecipitation assays|ascites|18802049 ;	SPI1|IDBG-43260|ENSG00000066336 :: TNF|IDBG-302501|ENSG00000232810
30960	IDB-327 ; IDB-328	Dapk3 interacts with Daxx	Dapk3|IDBG-177264|ENSMUSG00000034974|13144|protein :: Daxx|IDBG-168138|ENSMUSG00000002307|13163|protein	protein	Mus musculus	direct interaction	physical association	EBI-77358 ; EBI-525246	1	12917339	IDB-327|coimmunoprecipitation|Not available|12917339 ; IDB-328|coimmunoprecipitation|Not available|12917339 ;	DAPK3|IDBG-18095|ENSG00000167657 :: DAXX|IDBG-82726|ENSG00000204209
30962	IDB-186634	Daxx interacts with Mapk8	Daxx|IDBG-168138|ENSMUSG00000002307|13163|protein :: Mapk8|IDBG-148417|ENSMUSG00000021936|26419|protein	protein	Mus musculus	direct interaction	physical association	IDB-186634	1	18932217	IDB-186634|coimmunoprecipitation|embryonic fibroblast cell line|18932217 ; IDB-186634|coimmunoprecipitation|embryonic fibroblast cell line|18932217 ;	DAXX|IDBG-82726|ENSG00000204209 :: MAPK8|IDBG-73479|ENSG00000107643
30968	IDB-89452	Timeless (complex)	Timeless|IDBG-196902|ENSMUSG00000039994|21853|protein :: Timeless|IDBG-196902|ENSMUSG00000039994|21853|protein	protein	Mus musculus	direct interaction	unspecified	BIND-153426	1	12875843	IDB-89452|immunoprecipitation|Not available|12875843 ;	TIMELESS|IDBG-41018|ENSG00000111602
31278	IDB-177863	Csn1s1 interacts with Sap130	Csn1s1|IDBG-176265|ENSMUSG00000070702|12990|protein :: Sap130|IDBG-132726|ENSMUSG00000024260|269003|protein	protein	Mus musculus	direct interaction	unspecified	BIOGRID-330814	1	18173839	IDB-177863|Affinity Capture-Western|Not available|18173839 ;	[no Csn1s1 ortholog found] :: SAP130|IDBG-69376|ENSG00000136715
31381	IDB-188942	Transcription factor Sfpi1 binds Cxcl9 gene	Sfpi1|IDBG-190185|ENSMUSG00000002111|20375|protein :: Cxcl9|IDBG-179870|ENSMUSG00000029417|17329|dna	protein-DNA	Mus musculus	direct interaction	transcriptional regulation	IDB-188942	1	20585034	IDB-188942|chromatin immunoprecipitation assay|brain|20585034 ;	CXCL9|IDBG-25111|ENSG00000138755 :: SPI1|IDBG-43260|ENSG00000066336
31382	IDB-156414	Cxcl9 interacts with Cxcr3	Cxcl9|IDBG-179870|ENSMUSG00000029417|17329|protein :: Cxcr3|IDBG-164788|ENSMUSG00000050232|12766|protein	protein	Mus musculus	direct interaction	physical association	IDB-156414	1	10556837	IDB-156414|competition binding|pre-B cell|10556837 ;	CXCL9|IDBG-25111|ENSG00000138755 :: CXCR3|IDBG-76333|ENSG00000186810
31383	IDB-168891 ; IDB-188941	Transcription factor Stat1 binds Cxcl9 gene	Stat1|IDBG-153162|ENSMUSG00000026104|20846|protein :: Cxcl9|IDBG-179870|ENSMUSG00000029417|17329|dna	protein-DNA	Mus musculus	direct interaction	physical association	IDB-188941 ; R14714	3	11024052|20585034|12403783	IDB-168891|direct gel shift|functional analysis|gel shift competition|supershift (antibody binding)|Not available|12403783,11024052 ; IDB-188941|chromatin immunoprecipitation assay|brain|20585034 ;	CXCL9|IDBG-25111|ENSG00000138755 :: STAT1|IDBG-77617|ENSG00000115415
31386	IDB-156103	Transcription factor Ncor1 binds Cxcl9 gene	Ncor1|IDBG-184197|ENSMUSG00000018501|20185|protein :: Cxcl9|IDBG-179870|ENSMUSG00000029417|17329|dna	protein-DNA	Mus musculus	direct interaction	physical association	IDB-156103	1	19299558	IDB-156103|chromatin immunoprecipitation assays|macrophage|19299558 ;	CXCL9|IDBG-25111|ENSG00000138755 :: NCOR1|IDBG-31971|ENSG00000141027
31695	IDB-94 ; IDB-2888	Nrbp1 (complex)	Nrbp1|IDBG-148477|ENSMUSG00000029148|192292|protein :: Nrbp1|IDBG-148477|ENSMUSG00000029148|192292|protein	protein	Mus musculus	direct interaction	physical association	EBI-767619 ; EBI-767610	1	12176995	IDB-94|anti tag coimmunoprecipitation|Not available|12176995 ; IDB-2888|two hybrid|Not available|12176995 ;	NRBP1|IDBG-39242|ENSG00000115216
32070	IDB-69835 ; IDB-69838	Clnk interacts with Fyb	Clnk|IDBG-160384|ENSMUSG00000039315|27278|protein :: Fyb|IDBG-128115|ENSMUSG00000022148|23880|protein	protein	Mus musculus	direct interaction	physical association	MINT-58741 ; MINT-58744	1	12681493	IDB-69835|coimmunoprecipitation|Not available|12681493 ; IDB-69838|anti tag coimmunoprecipitation|Not available|12681493 ;	CLNK|IDBG-10035|ENSG00000109684 :: FYB|IDBG-17782|ENSG00000082074
32071	IDB-69841	Fyb interacts with Lck	Fyb|IDBG-128115|ENSMUSG00000022148|23880|protein :: Lck|IDBG-191117|ENSMUSG00000000409|16818|protein	protein	Mus musculus	direct interaction	physical association	MINT-58747	1	12681493	IDB-69841|pull down|Not available|12681493 ;	FYB|IDBG-17782|ENSG00000082074 :: LCK|IDBG-95667|ENSG00000182866
32074	IDB-186414	Fyb interacts with Sirpa	Fyb|IDBG-128115|ENSMUSG00000022148|23880|protein :: Sirpa|IDBG-206000|ENSMUSG00000037902|19261|protein	protein	Mus musculus	direct interaction	physical association	IDB-186414	1	10469599	IDB-186414|coimmunoprecipitation|bone marrow|10469599 ; IDB-186414|coimmunoprecipitation|bone marrow|10469599 ;	FYB|IDBG-17782|ENSG00000082074 :: SIRPA|IDBG-40694|ENSG00000198053
33084	IDB-1085	Il1rl1 interacts with Myd88	Il1rl1|IDBG-148423|ENSMUSG00000026069|17082|protein :: Myd88|IDBG-204565|ENSMUSG00000032508|17874|protein	protein	Mus musculus	direct interaction	physical association	EBI-525124	1	10854325	IDB-1085|coimmunoprecipitation|Not available|10854325 ;	IL1RL1|IDBG-64166|ENSG00000115602 :: MYD88|IDBG-25713|ENSG00000172936
33138	IDB-145469	Lck interacts with Sh2d2a	Lck|IDBG-191117|ENSMUSG00000000409|16818|protein :: Sh2d2a|IDBG-158872|ENSMUSG00000028071|27371|protein	protein	Mus musculus	direct interaction	unspecified	BIND-54915	1	10553045	IDB-145469|two-hybrid-test|Not available|10553045 ;	LCK|IDBG-95667|ENSG00000182866 :: SH2D2A|IDBG-103627|ENSG00000027869
33139	IDB-730 ; IDB-2874 ; IDB-2875	Lck interacts with Sh2d2a	Lck|IDBG-191117|ENSMUSG00000000409|16818|protein :: Sh2d2a|IDBG-158872|ENSMUSG00000028071|27371|protein	protein	Mus musculus	direct interaction	physical association	EBI-490308 ; EBI-490321 ; EBI-1649	1	10553045	IDB-730|two hybrid|Not available|10553045 ; IDB-2874|coimmunoprecipitation|Not available|10553045 ; IDB-2875|coimmunoprecipitation|Not available|10553045 ;	LCK|IDBG-95667|ENSG00000182866 :: SH2D2A|IDBG-103627|ENSG00000027869
33274	IDB-102477	Ascl3 interacts with Tcfe2a	Ascl3|IDBG-206250|ENSMUSG00000035951|56787|protein :: Tcfe2a|IDBG-174161|ENSMUSG00000020167|21423|protein	protein	Mus musculus	direct interaction	unspecified	BIND-172304	1	11784080	IDB-102477|not-specified|Not available|11784080 ;	ASCL3|IDBG-31041|ENSG00000176009 :: TCF3|IDBG-14881|ENSG00000071564
33392	IDB-177833	Cyld interacts with Ripk1	Cyld|IDBG-179176|ENSMUSG00000036712|74256|protein :: Ripk1|IDBG-143710|ENSMUSG00000021408|19766|protein	protein	Mus musculus	direct interaction	unspecified	BIOGRID-331021	1	17981138	IDB-177833|Affinity Capture-Western|Not available|17981138 ;	CYLD|IDBG-30697|ENSG00000083799 :: RIPK1|IDBG-57326|ENSG00000137275
33398	IDB-119241	Ripk1 interacts with Tnfaip3	Ripk1|IDBG-143710|ENSMUSG00000021408|19766|protein :: Tnfaip3|IDBG-135792|ENSMUSG00000019850|21929|protein	protein	Mus musculus	direct interaction	physical association	IDB-119241	1	18246070	IDB-119241|coimmunoprecipitation|embryonic fibroblast cell line|18246070 ;	RIPK1|IDBG-57326|ENSG00000137275 :: TNFAIP3|IDBG-97033|ENSG00000118503
33400	IDB-186603	Ppp6c interacts with Ripk1	Ppp6c|IDBG-167393|ENSMUSG00000026753|67857|protein :: Ripk1|IDBG-143710|ENSMUSG00000021408|19766|protein	protein	Mus musculus	direct interaction	physical association	IDB-186603	1	19955178	IDB-186603|anti bait coimmunoprecipitation|dermis|19955178 ;	PPP6C|IDBG-85080|ENSG00000119414 :: RIPK1|IDBG-57326|ENSG00000137275
33401	IDB-174434	Ripk1 (complex)	Ripk1|IDBG-143710|ENSMUSG00000021408|19766|protein	protein	Mus musculus	direct interaction	phosphorylation	EBI-2367451	1	19524513	IDB-174434|protein kinase assay|Not available|19524513 ;	RIPK1|IDBG-57326|ENSG00000137275
33478	IDB-99968	Sgk3 (complex)	Sgk3|IDBG-132609|ENSMUSG00000025915|170755|protein :: Sgk3|IDBG-132609|ENSMUSG00000025915|170755|protein	protein	Mus musculus	direct interaction	unspecified	BIND-149226	1	15126499	IDB-99968|cross-linking|Not available|15126499 ;	SGK3|IDBG-23987|ENSG00000104205
33511	IDB-157220	Transcription factor Irf8 binds Ebf1 gene	Irf8|IDBG-196509|ENSMUSG00000041515|15900|protein :: Ebf1|IDBG-164722|ENSMUSG00000057098|13591|dna	protein-DNA	Mus musculus	direct interaction	transcriptional regulation	IDB-157220	1	18799728	IDB-157220|chromatin immunoprecipitation assays|follicular lymphoma cell|18799728 ;	EBF1|IDBG-55765|ENSG00000164330 :: IRF8|IDBG-45278|ENSG00000140968
33724	IDB-75014	Ush1g (complex)	Ush1g|IDBG-214279|ENSMUSG00000045288|16470|protein :: Ush1g|IDBG-214279|ENSMUSG00000045288|16470|protein	protein	Mus musculus	direct interaction	physical association	MINT-1896974	1	15590703	IDB-75014|gst pull down|Not available|15590703 ;	USH1G|IDBG-67757|ENSG00000182040
34064	IDB-116752 ; IDB-116756 ; IDB-119442 ; IDB-119443	Nfkb2 physically interacts with Relb	Nfkb2|IDBG-172544|ENSMUSG00000025225|18034|protein :: Relb|IDBG-151419|ENSMUSG00000002983|19698|protein	protein	Mus musculus	direct interaction	physical interaction	IDB-116752 ; IDB-119442 ; IDB-119443 ; IDB-116756	3	12657634|18321863|12709443	IDB-116752|coimmunoprecipitation|embryonic fibroblast cell line|12657634 ; IDB-116756|coimmunoprecipitation|embryonic fibroblast cell line|12709443 ; IDB-119442|coimmunoprecipitation|embryonic fibroblast cell line|18321863 ; IDB-119443|coimmunoprecipitation|embryonic fibroblast cell line|18321863 ;	NFKB2|IDBG-87893|ENSG00000077150 :: RELB|IDBG-57021|ENSG00000104856
34070	IDB-116670	Relb (complex)	Relb|IDBG-151419|ENSMUSG00000002983|19698|protein :: Relb|IDBG-151419|ENSMUSG00000002983|19698|protein	protein	Mus musculus	direct interaction	physical interaction	IDB-116670	1	16154093	IDB-116670|x-ray crystallography|Not available|16154093 ;	RELB|IDBG-57021|ENSG00000104856
34075	IDB-145394 ; IDB-145395	Lcp2 interacts with Vav1	Lcp2|IDBG-161461|ENSMUSG00000002699|16822|protein :: Vav1|IDBG-194093|ENSMUSG00000034116|22324|protein	protein	Mus musculus	direct interaction	unspecified	BIND-13	2	9064333|10026222	IDB-145394|immunoprecipitation|Not available|9064333 ; IDB-145395|immunoprecipitation|Not available|10026222 ;	LCP2|IDBG-57216|ENSG00000043462 :: VAV1|IDBG-22055|ENSG00000141968
34076	IDB-87486 ; IDB-87487	Ptpn6 interacts with Vav1	Ptpn6|IDBG-187635|ENSMUSG00000004266|15170|protein :: Vav1|IDBG-194093|ENSMUSG00000034116|22324|protein	protein	Mus musculus	direct interaction	unspecified	BIND-126390	1	8632004	IDB-87486|affinity-chromatography|Not available|8632004 ; IDB-87487|immunoprecipitation|Not available|8632004 ;	PTPN6|IDBG-15719|ENSG00000111679 :: VAV1|IDBG-22055|ENSG00000141968
34109	IDB-189727	Transcription factor Stat4 binds Lag3 gene	Stat4|IDBG-152917|ENSMUSG00000062939|20849|protein :: Lag3|IDBG-188462|ENSMUSG00000030124|16768|dna	protein-DNA	Mus musculus	direct interaction	physical association	IDB-189727	1	20620946	IDB-189727|chromatin immunoprecipitation assay|spleen|20620946 ;	LAG3|IDBG-14994|ENSG00000089692 :: STAT4|IDBG-77625|ENSG00000138378
35062	IDB-1086	Il1rl1 interacts with Tollip	Il1rl1|IDBG-148423|ENSMUSG00000026069|17082|protein :: Tollip|IDBG-212409|ENSMUSG00000025139|54473|protein	protein	Mus musculus	direct interaction	physical association	EBI-525104	1	10854325	IDB-1086|coimmunoprecipitation|Not available|10854325 ;	IL1RL1|IDBG-64166|ENSG00000115602 :: TOLLIP|IDBG-19140|ENSG00000078902
35374	IDB-156438	Ccl4 interacts with Ccr5	Ccl4|IDBG-205611|ENSMUSG00000018930|20303|protein :: Ccr5|IDBG-258112|ENSMUSG00000079227|12774|protein	protein	Mus musculus	direct interaction	physical association	IDB-156438	1	9139699	IDB-156438|competition binding|ovary cell line|9139699 ;	CCL4L2|IDBG-42897|ENSG00000197262 :: CCR5|IDBG-30229|ENSG00000160791
35377	IDB-156101	Transcription factor Ncor1 binds Ccl4 gene	Ncor1|IDBG-184197|ENSMUSG00000018501|20185|protein :: Ccl4|IDBG-205611|ENSMUSG00000018930|20303|dna	protein-DNA	Mus musculus	direct interaction	physical association	IDB-156101	1	19299558	IDB-156101|chromatin immunoprecipitation assays|macrophage|19299558 ;	CCL4L2|IDBG-42897|ENSG00000197262 :: NCOR1|IDBG-31971|ENSG00000141027
35471	IDB-88267 ; IDB-121452	Arih1 interacts with Ube2l3	Arih1|IDBG-172611|ENSMUSG00000025234|23806|protein :: Ube2l3|IDBG-138347|ENSMUSG00000038965|22195;100045901;100045890;100042355;545578|protein	protein	Mus musculus	direct interaction	unspecified	BIND-171977 ; BIOGRID-302463	1	10431818	IDB-88267|not-specified|Not available|10431818 ; IDB-121452|Affinity Capture-Western|Not available|10431818 ;	ARIH1|IDBG-20750|ENSG00000166233 :: UBE2L3|IDBG-2059|ENSG00000185651
35986	IDB-186270	Transcription factor Irf1 binds Il15 gene	Irf1|IDBG-172251|ENSMUSG00000018899|16362|protein :: Il15|IDBG-171492|ENSMUSG00000031712|16168|dna	protein-DNA	Mus musculus	direct interaction	physical association	IDB-186270	1	10906187	IDB-186270|electrophoretic mobility supershift assay|connective tissue|10906187 ; IDB-186270|electrophoretic mobility supershift assay|connective tissue|10906187 ;	IL15|IDBG-39028|ENSG00000164136 :: IRF1|IDBG-42125|ENSG00000125347
36061	IDB-156486 ; IDB-156858	Gzmb interacts with Serpinb9	Gzmb|IDBG-167001|ENSMUSG00000015437|14939|protein :: Serpinb9|IDBG-142836|ENSMUSG00000045827|20723|protein	protein	Mus musculus	direct interaction	physical association	IDB-156858 ; IDB-156486	2	16405655|17116752	IDB-156486|comigration in gel electrophoresis|splenocyte|17116752 ; IDB-156858|comigration in sds page|Not available|16405655 ;	GZMB|IDBG-4054|ENSG00000100453 :: SERPINB9|IDBG-56650|ENSG00000170542
37152	IDB-782	Purb interacts with Stat2	Purb|IDBG-147904|ENSMUSG00000049647|19291|protein :: Stat2|IDBG-197036|ENSMUSG00000040033|20847|protein	protein	Mus musculus	direct interaction	physical association	EBI-658588	1	15102471	IDB-782|two hybrid|Not available|15102471 ;	PURB|IDBG-15418|ENSG00000146676 :: STAT2|IDBG-40906|ENSG00000170581
37158	IDB-186513	Transcription factor Stat1:Irf9:Stat2 binds Adar gene (complex)	Stat2|IDBG-197036|ENSMUSG00000040033|20847|protein :: Irf9|IDBG-164579|ENSMUSG00000002325|16391|protein :: Stat1|IDBG-153162|ENSMUSG00000026104|20846|protein :: Adar|IDBG-164791|ENSMUSG00000027951|56417|dna	protein-DNA	Mus musculus	direct interaction	complex assembly	IDB-186513	1	17332413	IDB-186513|electrophoretic mobility supershift assay|embryonic fibroblast cell line|17332413 ;	ADAR|IDBG-102968|ENSG00000160710 :: IRF9|IDBG-236583|ENSG00000213928 :: STAT1|IDBG-77617|ENSG00000115415 :: STAT2|IDBG-40906|ENSG00000170581
37551	IDB-144633	Eif2ak3 interacts with Nfe2l1	Eif2ak3|IDBG-155036|ENSMUSG00000031668|13666|protein :: Nfe2l1|IDBG-210006|ENSMUSG00000038615|18023|protein	protein	Mus musculus	direct interaction	unspecified	BIND-178454	1	14517290	IDB-144633|Not available|14517290 ;	EIF2AK3|IDBG-60518|ENSG00000172071 :: NFE2L1|IDBG-56544|ENSG00000082641
37749	IDB-119213	Clec7a interacts with Tlr2	Clec7a|IDBG-256772|ENSMUSG00000079293|56644|protein :: Tlr2|IDBG-154818|ENSMUSG00000027995|24088|protein	protein	Mus musculus	direct interaction	physical association	IDB-119213	1	18373632	IDB-119213|coimmunoprecipitation|ascites|18373632 ; IDB-119213|coimmunoprecipitation|ascites|18373632 ;	CLEC7A|IDBG-18428|ENSG00000172243 :: TLR2|IDBG-41789|ENSG00000137462
37808	IDB-121230	Saa2 (complex)	Saa2|IDBG-186446|ENSMUSG00000057465|20209|protein :: Saa2|IDBG-186446|ENSMUSG00000057465|20209|protein	protein	Mus musculus	direct interaction	unspecified	BIOGRID-276351	1	12456883	IDB-121230|Reconstituted Complex|Not available|12456883 ;	[no Saa2 ortholog found]
37911	IDB-144740	Llgl1 interacts with Pard6g	Llgl1|IDBG-181336|ENSMUSG00000020536|16897|protein :: Pard6g|IDBG-161040|ENSMUSG00000056214|93737|protein	protein	Mus musculus	direct interaction	unspecified	BIND-57950	1	12629547	IDB-144740|immunoprecipitation|Not available|12629547 ;	LLGL1|IDBG-33645|ENSG00000131899 :: PARD6G|IDBG-5716|ENSG00000178184
37914	IDB-157021 ; IDB-157024 ; IDB-188102 ; IDB-188105	Tlr3 interacts with Unc93b1	Tlr3|IDBG-152685|ENSMUSG00000031639|142980|protein :: Unc93b1|IDBG-128581|ENSMUSG00000036908|54445|protein	protein	Mus musculus	direct interaction	physical association	IDB-188102 ; IDB-157024 ; IDB-188105 ; IDB-157021	1	19451267	IDB-157021|anti tag coimmunoprecipitation|peripheral blood|19451267 ; IDB-157024|anti tag coimmunoprecipitation|bone marrow|19451267 ; IDB-188102|anti tag coimmunoprecipitation|peripheral blood|19451267 ; IDB-188105|anti tag coimmunoprecipitation|bone marrow|19451267 ;	TLR3|IDBG-47294|ENSG00000164342 :: UNC93B1|IDBG-61027|ENSG00000110057
38017	IDB-94483	Cxcl2 (complex)	Cxcl2|IDBG-178955|ENSMUSG00000058427|20310|protein :: Cxcl2|IDBG-178955|ENSMUSG00000058427|20310|protein	protein	Mus musculus	direct interaction	unspecified	BIND-77476	1	9622482	IDB-94483|three-dimensional-structure|Not available|9622482 ;	CXCL3|IDBG-24221|ENSG00000163734
38019	IDB-156102	Transcription factor Ncor1 binds Cxcl2 gene	Ncor1|IDBG-184197|ENSMUSG00000018501|20185|protein :: Cxcl2|IDBG-178955|ENSMUSG00000058427|20310|dna	protein-DNA	Mus musculus	direct interaction	physical association	IDB-156102	1	19299558	IDB-156102|chromatin immunoprecipitation assays|macrophage|19299558 ;	CXCL3|IDBG-24221|ENSG00000163734 :: NCOR1|IDBG-31971|ENSG00000141027
38071	IDB-177782	Per2 interacts with Timeless	Per2|IDBG-181192|ENSMUSG00000055866|18627|protein :: Timeless|IDBG-196902|ENSMUSG00000039994|21853|protein	protein	Mus musculus	direct interaction	unspecified	BIOGRID-317344	1	9856465	IDB-177782|Reconstituted Complex|Not available|9856465 ;	PER2|IDBG-84518|ENSG00000132326 :: TIMELESS|IDBG-41018|ENSG00000111602
38080	IDB-65997 ; IDB-66012	Clock interacts with Per2	Clock|IDBG-172856|ENSMUSG00000029238|12753|protein :: Per2|IDBG-181192|ENSMUSG00000055866|18627|protein	protein	Mus musculus	direct interaction	unspecified	BIOGRID-252596 ; BIOGRID-252611	1	14701732	IDB-65997|Not available|14701732 ; IDB-66012|Not available|14701732 ;	CLOCK|IDBG-19411|ENSG00000134852 :: PER2|IDBG-84518|ENSG00000132326
38086	IDB-152524 ; IDB-152529 ; IDB-152532 ; IDB-153073	Clock interacts with Per2	Clock|IDBG-172856|ENSMUSG00000029238|12753|protein :: Per2|IDBG-181192|ENSMUSG00000055866|18627|protein	protein	Mus musculus	direct interaction	physical association	EBI-1794648 ; EBI-1794659 ; EBI-1795024 ; EBI-1795020	1	18430226	IDB-152524|gal4 vp16 complementation|Not available|18430226 ; IDB-152529|gal4 vp16 complementation|Not available|18430226 ; IDB-152532|gal4 vp16 complementation|Not available|18430226 ; IDB-153073|anti tag coimmunoprecipitation|Not available|18430226 ;	CLOCK|IDBG-19411|ENSG00000134852 :: PER2|IDBG-84518|ENSG00000132326
38350	IDB-189728	Transcription factor Stat4 binds Il10 gene	Stat4|IDBG-152917|ENSMUSG00000062939|20849|protein :: Il10|IDBG-190697|ENSMUSG00000016529|16153|dna	protein-DNA	Mus musculus	direct interaction	physical association	IDB-189728	1	20620946	IDB-189728|chromatin immunoprecipitation assay|spleen|20620946 ;	IL10|IDBG-106270|ENSG00000136634 :: STAT4|IDBG-77625|ENSG00000138378
38351	IDB-189790	Transcription factor Maf binds Il10 gene	Maf|IDBG-194495|ENSMUSG00000055435|17132|protein :: Il10|IDBG-190697|ENSMUSG00000016529|16153|dna	protein-DNA	Mus musculus	direct interaction	physical association	IDB-189790	1	20676095	IDB-189790|chromatin immunoprecipitation assay|regulatory T cell|20676095 ;	IL10|IDBG-106270|ENSG00000136634 :: MAF|IDBG-43180|ENSG00000178573
38352	IDB-189788	Transcription factor Ahr binds Il10 gene	Ahr|IDBG-134957|ENSMUSG00000019256|11622|protein :: Il10|IDBG-190697|ENSMUSG00000016529|16153|dna	protein-DNA	Mus musculus	direct interaction	physical association	IDB-189788	1	20676095	IDB-189788|chromatin immunoprecipitation assay|regulatory T cell|20676095 ;	AHR|IDBG-8995|ENSG00000106546 :: IL10|IDBG-106270|ENSG00000136634
38409	IDB-121134 ; IDB-121491	Ifrd1 interacts with Sin3b	Ifrd1|IDBG-136330|ENSMUSG00000001627|15982|protein :: Sin3b|IDBG-168505|ENSMUSG00000031622|20467|protein	protein	Mus musculus	direct interaction	unspecified	BIOGRID-302123 ; BIOGRID-302121	1	12198164	IDB-121134|Two-hybrid|Not available|12198164 ; IDB-121491|Two-hybrid|Not available|12198164 ;	IFRD1|IDBG-36786|ENSG00000006652 :: SIN3B|IDBG-35825|ENSG00000127511
38738	IDB-116681	Transcription factor Nfkb2 binds Il17ra gene	Nfkb2|IDBG-172544|ENSMUSG00000025225|18034|protein :: Il17ra|IDBG-183749|ENSMUSG00000002897|16172|dna	protein-DNA	Mus musculus	direct interaction	physical interaction	IDB-116681	1	16498412	IDB-116681|chromatin immunoprecipitation assays|thymocyte|16498412 ;	IL17RA|IDBG-885|ENSG00000177663 :: NFKB2|IDBG-87893|ENSG00000077150
38739	IDB-116676	Transcription factor Relb binds Il17ra gene	Relb|IDBG-151419|ENSMUSG00000002983|19698|protein :: Il17ra|IDBG-183749|ENSMUSG00000002897|16172|dna	protein-DNA	Mus musculus	direct interaction	physical interaction	IDB-116676	1	16498412	IDB-116676|chromatin immunoprecipitation assays|thymocyte|16498412 ;	IL17RA|IDBG-885|ENSG00000177663 :: RELB|IDBG-57021|ENSG00000104856
39092	IDB-102019	Sema3a (complex)	Sema3a|IDBG-135492|ENSMUSG00000028883|100044161;20346|protein :: Sema3a|IDBG-135492|ENSMUSG00000028883|100044161;20346|protein	protein	Mus musculus	direct interaction	unspecified	BIND-163672	1	12925274	IDB-102019|three-dimensional-structure|Not available|12925274 ;	SEMA3A|IDBG-24546|ENSG00000075213
39095	IDB-92762 ; IDB-144851 ; IDB-144996 ; IDB-145958 ; IDB-147338	Dok2 interacts with Tek	Dok2|IDBG-179481|ENSMUSG00000022102|13449|protein :: Tek|IDBG-163684|ENSMUSG00000006386|21687|protein	protein	Mus musculus	direct interaction	unspecified	BIND-178530 ; BIND-178526 ; BIND-261907 ; BIND-178527 ; BIND-178528	3	10521483|11470823|9764820	IDB-92762|two-hybrid-test|Not available|11470823 ; IDB-144851|Not available|9764820 ; IDB-144996|Not available|9764820 ; IDB-145958|Not available|9764820 ; IDB-147338|Not available|10521483 ;	DOK2|IDBG-9913|ENSG00000147443 :: TEK|IDBG-55143|ENSG00000120156
39479	IDB-69823 ; IDB-69824 ; IDB-69825	Cxadr interacts with Lnx1	Cxadr|IDBG-171952|ENSMUSG00000022865|13052|protein :: Lnx1|IDBG-171744|ENSMUSG00000029228|16924|protein	protein	Mus musculus	direct interaction	physical association	MINT-58725 ; MINT-58724 ; MINT-58723	1	12468544	IDB-69823|pull down|Not available|12468544 ; IDB-69824|two hybrid|Not available|12468544 ; IDB-69825|two hybrid|Not available|12468544 ;	CXADR|IDBG-854|ENSG00000154639 :: LNX1|IDBG-18546|ENSG00000072201
39481	IDB-95716	Lnx1 (complex)	Lnx1|IDBG-171744|ENSMUSG00000029228|16924|protein :: Lnx1|IDBG-171744|ENSMUSG00000029228|16924|protein	protein	Mus musculus	direct interaction	unspecified	BIND-172351	1	11922143	IDB-95716|not-specified|Not available|11922143 ;	LNX1|IDBG-18546|ENSG00000072201
39482	IDB-69826	Colocalization of Cxadr and Lnx1	Cxadr|IDBG-171952|ENSMUSG00000022865|13052|protein :: Lnx1|IDBG-171744|ENSMUSG00000029228|16924|protein	protein	Mus musculus	direct interaction	colocalization	MINT-58726	1	12468544	IDB-69826|colocalization by immunostaining|Not available|12468544 ;	CXADR|IDBG-854|ENSG00000154639 :: LNX1|IDBG-18546|ENSG00000072201
39736	IDB-186776	Transcription factor Rad21 binds Ifng gene	Rad21|IDBG-139998|ENSMUSG00000022314|19357|protein :: Ifng|IDBG-192196|ENSMUSG00000055170|15978|dna	protein-DNA	Mus musculus	direct interaction	physical association	IDB-186776	1	19818655	IDB-186776|chromatin immunoprecipitation assays|T cell|19818655 ;	[no Ifng ortholog found] :: RAD21|IDBG-33417|ENSG00000164754
39787	IDB-100487	Pvrl2 interacts with Pvrl3	Pvrl2|IDBG-152351|ENSMUSG00000062300|19294|protein :: Pvrl3|IDBG-163998|ENSMUSG00000022656|58998|protein	protein	Mus musculus	direct interaction	unspecified	BIND-173219	1	12759359	IDB-100487|not-specified|Not available|12759359 ;	PVRL2|IDBG-56684|ENSG00000130202 :: PVRL3|IDBG-49345|ENSG00000177707
40125	IDB-156578	Ccl2 interacts with Ccrl2	Ccl2|IDBG-204473|ENSMUSG00000035385|20296|protein :: Ccrl2|IDBG-202675|ENSMUSG00000043953|54199|protein	protein	Mus musculus	direct interaction	physical association	IDB-156578	1	12885941	IDB-156578|competition binding|kidney cell line|12885941 ;	[no Ccl2 ortholog found] :: [no Ccrl2 ortholog found]
40335	IDB-149061	Bmpr1b (complex)	Bmpr1b|IDBG-196928|ENSMUSG00000052430|12167|protein	protein	Mus musculus	direct interaction	physical association	DIP-10675E	1	10712517	IDB-149061|coimmunoprecipitation|Not available|10712517 ;	BMPR1B|IDBG-30667|ENSG00000138696
40341	IDB-147509	Bmpr1b (complex)	Bmpr1b|IDBG-196928|ENSMUSG00000052430|12167|protein :: Bmpr1b|IDBG-196928|ENSMUSG00000052430|12167|protein	protein	Mus musculus	direct interaction	unspecified	BIND-178367	1	10712517	IDB-147509|Not available|10712517 ;	BMPR1B|IDBG-30667|ENSG00000138696
40565	IDB-1188 ; IDB-1189	Mat1a (complex)	Mat1a|IDBG-151663|ENSMUSG00000037798|11720|protein	protein	Mus musculus	direct interaction	direct interaction	EBI-968150 ; EBI-968137	1	14681455	IDB-1188|inferred by curator|Not available|14681455 ; IDB-1189|inferred by curator|Not available|14681455 ;	MAT1A|IDBG-80409|ENSG00000151224
40828	IDB-99945	Rnd1 (complex)	Rnd1|IDBG-180901|ENSMUSG00000054855|223881|protein :: Rnd1|IDBG-180901|ENSMUSG00000054855|223881|protein	protein	Mus musculus	direct interaction	unspecified	BIND-103104	1	12009891	IDB-99945|three-dimensional-structure|Not available|12009891 ;	RND1|IDBG-30511|ENSG00000172602
40876	IDB-116723	Transcription factor Relb binds Cxcl12 gene	Relb|IDBG-151419|ENSMUSG00000002983|19698|protein :: Cxcl12|IDBG-180998|ENSMUSG00000061353|20315|dna	protein-DNA	Mus musculus	direct interaction	physical interaction	IDB-116723	1	15470505	IDB-116723|chromatin immunoprecipitation assays|spleen|15470505 ;	CXCL12|IDBG-71595|ENSG00000107562 :: RELB|IDBG-57021|ENSG00000104856
40897	IDB-189887	Transcription factor Ebf1 binds Ceacam1 gene	Ebf1|IDBG-164722|ENSMUSG00000057098|13591|protein :: Ceacam1|IDBG-156968|ENSMUSG00000074272|26365|dna	protein-DNA	Mus musculus	direct interaction	physical association	IDB-189887	1	17429843	IDB-189887|electrophoretic mobility supershift assay|bone marrow|17429843 ;	[no Ceacam1 ortholog found] :: EBF1|IDBG-55765|ENSG00000164330
40985	IDB-145010 ; IDB-149144	Mcm3 interacts with Mcm7	Mcm3|IDBG-136642|ENSMUSG00000041859|17215|protein :: Mcm7|IDBG-205861|ENSMUSG00000029730|17220|protein	protein	Mus musculus	direct interaction	unspecified	DIP-87911E ; BIND-178082	2	12614612|18524952	IDB-145010|Not available|12614612 ; IDB-149144|anti tag coimmunoprecipitation|Not available|18524952 ;	MCM3|IDBG-90549|ENSG00000112118 :: MCM7|IDBG-30522|ENSG00000166508
40987	IDB-145626	Mcm6 interacts with Mcm7	Mcm6|IDBG-189829|ENSMUSG00000026355|17219|protein :: Mcm7|IDBG-205861|ENSMUSG00000029730|17220|protein	protein	Mus musculus	direct interaction	unspecified	BIND-178088	1	12614612	IDB-145626|Not available|12614612 ;	MCM6|IDBG-70952|ENSG00000076003 :: MCM7|IDBG-30522|ENSG00000166508
40988	IDB-144423 ; IDB-145590	Cdc6 interacts with Mcm7	Cdc6|IDBG-210829|ENSMUSG00000017499|23834|protein :: Mcm7|IDBG-205861|ENSMUSG00000029730|17220|protein	protein	Mus musculus	direct interaction	unspecified	BIND-178138 ; BIND-178177	1	12614612	IDB-144423|Not available|12614612 ; IDB-145590|Not available|12614612 ;	CDC6|IDBG-47359|ENSG00000094804 :: MCM7|IDBG-30522|ENSG00000166508
40991	IDB-145505	Mcm2 interacts with Mcm7	Mcm2|IDBG-167535|ENSMUSG00000002870|17216|protein :: Mcm7|IDBG-205861|ENSMUSG00000029730|17220|protein	protein	Mus musculus	direct interaction	unspecified	BIND-178079	1	12614612	IDB-145505|Not available|12614612 ;	MCM2|IDBG-54871|ENSG00000073111 :: MCM7|IDBG-30522|ENSG00000166508
40993	IDB-145067	Cdc45l interacts with Mcm7	Cdc45l|IDBG-142237|ENSMUSG00000000028|12544|protein :: Mcm7|IDBG-205861|ENSMUSG00000029730|17220|protein	protein	Mus musculus	direct interaction	unspecified	BIND-178141	1	12614612	IDB-145067|Not available|12614612 ;	CDC45L|IDBG-1383|ENSG00000093009 :: MCM7|IDBG-30522|ENSG00000166508
40994	IDB-144757	Mcm7 (complex)	Mcm7|IDBG-205861|ENSMUSG00000029730|17220|protein :: Mcm7|IDBG-205861|ENSMUSG00000029730|17220|protein	protein	Mus musculus	direct interaction	unspecified	BIND-178089	1	12614612	IDB-144757|Not available|12614612 ;	MCM7|IDBG-30522|ENSG00000166508
41082	IDB-119425	Tnf interacts with Tnfrsf1b	Tnfrsf1b|IDBG-203277|ENSMUSG00000028599|21938|protein :: Tnf|IDBG-177358|ENSMUSG00000024401|21926|protein	protein	Mus musculus	direct interaction	physical association	IDB-119425	1	11448951	IDB-119425|surface plasmon resonance|Not available|11448951 ;	TNF|IDBG-302501|ENSG00000232810 :: TNFRSF1B|IDBG-90091|ENSG00000028137
41471	IDB-95656 ; IDB-145476 ; IDB-145477 ; IDB-146062 ; IDB-146550 ; IDB-146551 ; IDB-146798 ; IDB-146799 ; IDB-147251 ; IDB-147252	Egr1 (complex)	:: Egr1|IDBG-136414|ENSMUSG00000038418|13653|dna :: Egr1|IDBG-136414|ENSMUSG00000038418|13653|dna	dna-DNA	Mus musculus	direct interaction	unspecified	BIND-98931 ; BIND-98932 ; BIND-68429 ; BIND-98934 ; BIND-98935 ; BIND-68430	3	8939742|2028256|10383437	IDB-95656|three-dimensional-structure|Not available|2028256 ; IDB-145476|three-dimensional-structure|Not available|10383437 ; IDB-145477|three-dimensional-structure|Not available|8939742 ; IDB-146062|three-dimensional-structure|Not available|2028256 ; IDB-146550|three-dimensional-structure|Not available|10383437 ; IDB-146551|three-dimensional-structure|Not available|8939742 ; IDB-146798|three-dim…	EGR1|IDBG-47191|ENSG00000120738
41482	IDB-91790 ; IDB-91791 ; IDB-91792	Egr1 (complex)	Egr1|IDBG-136414|ENSMUSG00000038418|13653|protein :: Egr1|IDBG-136414|ENSMUSG00000038418|13653|protein	protein	Mus musculus	direct interaction	unspecified	BIND-116458	3	9562555|12818197|9501172	IDB-91790|three-dimensional-structure|Not available|12818197 ; IDB-91791|three-dimensional-structure|Not available|9501172 ; IDB-91792|three-dimensional-structure|Not available|9562555 ;	EGR1|IDBG-47191|ENSG00000120738
41520	IDB-96277	Gyg interacts with Mfap5	Gyg|IDBG-133512|ENSMUSG00000019528|27357|protein :: Mfap5|IDBG-185526|ENSMUSG00000030116|50530|protein	protein	Mus musculus	direct interaction	unspecified	BIND-259603	1	12122015	IDB-96277|two-hybrid-test|Not available|12122015 ;	GYG1|IDBG-60430|ENSG00000163754 :: MFAP5|IDBG-17287|ENSG00000197614
41545	IDB-2439	Flt1 and Pgf	Flt1|IDBG-209098|ENSMUSG00000029648|14254|protein :: Pgf|IDBG-158122|ENSMUSG00000004791|18654|protein	protein	Mus musculus	direct interaction	direct interaction	EBI-1554742	1	17981115	IDB-2439|enzyme linked immunosorbent assay|Not available|17981115 ;	FLT1|IDBG-20108|ENSG00000102755 :: PGF|IDBG-12625|ENSG00000119630
42368	IDB-156108	Transcription factor Etv6 binds Il10 gene	Etv6|IDBG-193988|ENSMUSG00000030199|14011|protein :: Il10|IDBG-190697|ENSMUSG00000016529|16153|dna	protein-DNA	Mus musculus	direct interaction	physical association	IDB-156108	1	19299558	IDB-156108|chromatin immunoprecipitation assays|macrophage|19299558 ;	ETV6|IDBG-19967|ENSG00000139083 :: IL10|IDBG-106270|ENSG00000136634
42369	IDB-156120	Transcription factor Etv6 binds Ccl12 gene	Etv6|IDBG-193988|ENSMUSG00000030199|14011|protein :: Ccl12|IDBG-204539|ENSMUSG00000035352|20293;100048556|dna	protein-DNA	Mus musculus	direct interaction	physical association	IDB-156120	1	19299558	IDB-156120|chromatin immunoprecipitation assays|macrophage|19299558 ;	CCL2|IDBG-40504|ENSG00000108691 :: ETV6|IDBG-19967|ENSG00000139083
42370	IDB-156118	Transcription factor Etv6 binds Il1a gene	Etv6|IDBG-193988|ENSMUSG00000030199|14011|protein :: Il1a|IDBG-205910|ENSMUSG00000027399|16175|dna	protein-DNA	Mus musculus	direct interaction	physical association	IDB-156118	1	19299558	IDB-156118|chromatin immunoprecipitation assays|macrophage|19299558 ;	ETV6|IDBG-19967|ENSG00000139083 :: IL1A|IDBG-66482|ENSG00000115008
42371	IDB-156119	Transcription factor Etv6 binds Ccl7 gene	Etv6|IDBG-193988|ENSMUSG00000030199|14011|protein :: Ccl7|IDBG-204496|ENSMUSG00000035373|20306|dna	protein-DNA	Mus musculus	direct interaction	physical association	IDB-156119	1	19299558	IDB-156119|chromatin immunoprecipitation assays|macrophage|19299558 ;	[no Ccl7 ortholog found] :: ETV6|IDBG-19967|ENSG00000139083
42372	IDB-156112	Transcription factor Etv6 binds Lcn2 gene	Etv6|IDBG-193988|ENSMUSG00000030199|14011|protein :: Lcn2|IDBG-160059|ENSMUSG00000026822|16819|dna	protein-DNA	Mus musculus	direct interaction	physical association	IDB-156112	1	19299558	IDB-156112|chromatin immunoprecipitation assays|macrophage|19299558 ;	ETV6|IDBG-19967|ENSG00000139083 :: LCN2|IDBG-87415|ENSG00000148346
42403	IDB-88465 ; IDB-88466	Eif4e2 (complex)	Eif4e2|IDBG-177898|ENSMUSG00000026254|26987|protein :: Eif4e2|IDBG-177898|ENSMUSG00000026254|26987|protein	protein	Mus musculus	direct interaction	unspecified	BIND-86481 ; BIND-105063	2	9200613|12054859	IDB-88465|three-dimensional-structure|Not available|12054859 ; IDB-88466|three-dimensional-structure|Not available|9200613 ;	EIF4E2|IDBG-83304|ENSG00000135930
43856	IDB-1430	Nbr1 interacts with Plcg2	Nbr1|IDBG-212256|ENSMUSG00000017119|17966|protein :: Plcg2|IDBG-195070|ENSMUSG00000034330|234779|protein	protein	Mus musculus	direct interaction	physical association	EBI-649953	1	15102471	IDB-1430|two hybrid|Not available|15102471 ;	NBR1|IDBG-52662|ENSG00000188554 :: PLCG2|IDBG-43723|ENSG00000197943
43859	IDB-1452	Bach2 interacts with Plcg2	Bach2|IDBG-133180|ENSMUSG00000040270|12014|protein :: Plcg2|IDBG-195070|ENSMUSG00000034330|234779|protein	protein	Mus musculus	direct interaction	physical association	EBI-649507	1	15102471	IDB-1452|two hybrid|Not available|15102471 ;	BACH2|IDBG-94358|ENSG00000112182 :: PLCG2|IDBG-43723|ENSG00000197943
44107	IDB-182990	Itsn1 interacts with Pik3ap1	Itsn1|IDBG-176668|ENSMUSG00000022957|16443|protein :: Pik3ap1|IDBG-165835|ENSMUSG00000025017|83490|protein	protein	Mus musculus	direct interaction	physical association	EBI-654271	1	15102471	IDB-182990|two hybrid|Not available|15102471 ;	ITSN1|IDBG-2505|ENSG00000205726 :: PIK3AP1|IDBG-83923|ENSG00000155629
44109	IDB-74520 ; IDB-74521	Eps15 interacts with Itsn1	Eps15|IDBG-174308|ENSMUSG00000028552|13858|protein :: Itsn1|IDBG-176668|ENSMUSG00000022957|16443|protein	protein	Mus musculus	direct interaction	physical association	MINT-18066 ; MINT-18067	1	10064583	IDB-74520|two hybrid|Not available|10064583 ; IDB-74521|coimmunoprecipitation|Not available|10064583 ;	EPS15|IDBG-98484|ENSG00000085832 :: ITSN1|IDBG-2505|ENSG00000205726
44375	IDB-144425 ; IDB-149055	Gp49a;Lilrb4 interacts with Ptpn6	Gp49a;Lilrb4|IDBG-150118|ENSMUSG00000062593|14727;14728|protein :: Ptpn6|IDBG-187635|ENSMUSG00000004266|15170|protein	protein	Mus musculus	direct interaction	unspecified	DIP-87925E ; BIND-177784	2	9973385|18550825	IDB-144425|Not available|9973385 ; IDB-149055|anti bait coimmunoprecipitation|Not available|18550825 ;	[no Gp49a;Lilrb4 ortholog found] :: PTPN6|IDBG-15719|ENSG00000111679
44515	IDB-145157	Tnfrsf11a interacts with Traf5	Tnfrsf11a|IDBG-185529|ENSMUSG00000026321|21934|protein :: Traf5|IDBG-208924|ENSMUSG00000026637|22033|protein	protein	Mus musculus	direct interaction	unspecified	BIND-177916	1	9774460	IDB-145157|Not available|9774460 ;	TNFRSF11A|IDBG-4279|ENSG00000141655 :: TRAF5|IDBG-106494|ENSG00000082512
44922	IDB-79705	Mnda interacts with Topors	Mnda|IDBG-205997|ENSMUSG00000026536|381308|protein :: Topors|IDBG-136139|ENSMUSG00000036822|106021|protein	protein	Mus musculus	direct interaction	physical association	MINT-1781973	1	16458891	IDB-79705|two hybrid pooling approach|Not available|16458891 ;	[no Mnda ortholog found] :: TOPORS|IDBG-55971|ENSG00000197579
44956	IDB-1399	Pdpk1 interacts with Tomm70a	Pdpk1|IDBG-145251|ENSMUSG00000024122|18607|protein :: Tomm70a|IDBG-168434|ENSMUSG00000022752|28185|protein	protein	Mus musculus	direct interaction	physical association	EBI-649799	1	15102471	IDB-1399|two hybrid|Not available|15102471 ;	PDPK1|IDBG-10648|ENSG00000140992 :: TOMM70A|IDBG-47323|ENSG00000154174
45039	IDB-144523	H2-T10;H2-T22;H2-T9;H2-t9 (complex)	H2-T10;H2-T22;H2-T9;H2-t9|IDBG-180348|ENSMUSG00000056116|15039;100044191;100044190;15051|protein :: H2-T10;H2-T22;H2-T9;H2-t9|IDBG-180348|ENSMUSG00000056116|15039;100044191;100044190;15051|protein	protein	Mus musculus	direct interaction	unspecified	BIND-85165	1	10634787	IDB-144523|three-dimensional-structure|Not available|10634787 ;	[no H2-T10;H2-T22;H2-T9;H2-t9 ortholog found]
45409	IDB-69477 ; IDB-86817 ; IDB-86818 ; IDB-95856	Pard3 interacts with Pvrl1	Pard3|IDBG-200951|ENSMUSG00000025812|93742|protein :: Pvrl1|IDBG-155297|ENSMUSG00000032012|58235|protein	protein	Mus musculus	direct interaction	unspecified	BIND-172551 ; MINT-58190 ; BIND-262641	1	12515806	IDB-69477|pull down|Not available|12515806 ; IDB-86817|affinity-chromatography|Not available|12515806 ; IDB-86818|immunoprecipitation|Not available|12515806 ; IDB-95856|not-specified|Not available|12515806 ;	PARD3|IDBG-69007|ENSG00000148498 :: PVRL1|IDBG-74533|ENSG00000110400
45601	IDB-149337	Zbp1 (complex)	Zbp1|IDBG-213369|ENSMUSG00000027514|58203|protein	protein	Mus musculus	direct interaction	unspecified	DIP-59376E	1	18375758	IDB-149337|anti tag coimmunoprecipitation|Not available|18375758 ;	ZBP1|IDBG-82385|ENSG00000124256
45603	IDB-185435	Ripk1 interacts with Zbp1	Ripk1|IDBG-143710|ENSMUSG00000021408|19766|protein :: Zbp1|IDBG-213369|ENSMUSG00000027514|58203|protein	protein	Mus musculus	direct interaction	physical association	IDB-185435	1	19590578	IDB-185435|anti tag coimmunoprecipitation|kidney cell line|19590578 ; IDB-185435|anti tag coimmunoprecipitation|kidney cell line|19590578 ;	RIPK1|IDBG-57326|ENSG00000137275 :: ZBP1|IDBG-82385|ENSG00000124256
45605	IDB-186663	Zbp1 (complex)	Zbp1|IDBG-213369|ENSMUSG00000027514|58203|protein :: Zbp1|IDBG-213369|ENSMUSG00000027514|58203|protein	protein	Mus musculus	direct interaction	physical association	IDB-186663	1	18375758	IDB-186663|anti tag coimmunoprecipitation|connective tissue|18375758 ; IDB-186663|anti tag coimmunoprecipitation|connective tissue|18375758 ;	ZBP1|IDBG-82385|ENSG00000124256
45931	IDB-113431 ; IDB-113432	Irf7 physically interacts with Myd88	Irf7|IDBG-212081|ENSMUSG00000025498|54123|protein :: Myd88|IDBG-204565|ENSMUSG00000032508|17874|protein	protein	Mus musculus	direct interaction	physical interaction	IDB-113431 ; IDB-113432	2	16236719|15492225	IDB-113431|anti tag coimmunoprecipitation|kidney cell line|15492225 ; IDB-113431|anti tag coimmunoprecipitation|kidney cell line|15492225 ; IDB-113432|anti tag coimmunoprecipitation|kidney cell line|16236719 ; IDB-113432|anti tag coimmunoprecipitation|kidney cell line|16236719 ;	IRF7|IDBG-17225|ENSG00000185507 :: MYD88|IDBG-25713|ENSG00000172936
45937	IDB-157299	Transcription factor Irf7 binds Ifnb1 gene	Irf7|IDBG-212081|ENSMUSG00000025498|54123|protein :: Ifnb1|IDBG-162198|ENSMUSG00000048806|15977|dna	protein-DNA	Mus musculus	direct interaction	physical association	IDB-157299	1	19557165	IDB-157299|chromatin immunoprecipitation assays|bone marrow|19557165 ;	IFNB1|IDBG-53485|ENSG00000171855 :: IRF7|IDBG-17225|ENSG00000185507
45939	IDB-186030	Irf7 (complex)	Irf7|IDBG-212081|ENSMUSG00000025498|54123|protein :: Irf7|IDBG-212081|ENSMUSG00000025498|54123|protein	protein	Mus musculus	direct interaction	physical association	IDB-186030	1	19812269	IDB-186030|anti tag coimmunoprecipitation|embryonic kidney cell line|19812269 ; IDB-186030|anti tag coimmunoprecipitation|embryonic kidney cell line|19812269 ;	IRF7|IDBG-17225|ENSG00000185507
45940	IDB-186515	Transcription factor Stat1 binds Irf7 gene	Stat1|IDBG-153162|ENSMUSG00000026104|20846|protein :: Irf7|IDBG-212081|ENSMUSG00000025498|54123|dna	protein-DNA	Mus musculus	direct interaction	physical association	IDB-186515	1	17332413	IDB-186515|chromatin immunoprecipitation assays|embryonic fibroblast cell line|17332413 ;	IRF7|IDBG-17225|ENSG00000185507 :: STAT1|IDBG-77617|ENSG00000115415
46113	IDB-146151	Lcp2 interacts with Ptpn6	Lcp2|IDBG-161461|ENSMUSG00000002699|16822|protein :: Ptpn6|IDBG-187635|ENSMUSG00000004266|15170|protein	protein	Mus musculus	direct interaction	unspecified	BIND-36	1	8760799	IDB-146151|immunoprecipitation|Not available|8760799 ;	LCP2|IDBG-57216|ENSG00000043462 :: PTPN6|IDBG-15719|ENSG00000111679
46193	IDB-116618	Irak3 (complex)	Irak3|IDBG-192499|ENSMUSG00000020227|73914|protein :: Irak3|IDBG-192499|ENSMUSG00000020227|73914|protein	protein	Mus musculus	direct interaction	phosphorylation	IDB-116618	1	12054681	IDB-116618|in-gel kinase assay|kidney cell line|12054681 ; IDB-116618|in-gel kinase assay|kidney cell line|12054681 ; IDB-116618|in-gel kinase assay|kidney cell line|12054681 ;	IRAK3|IDBG-45584|ENSG00000090376
46310	IDB-116205	Ptpn2 physically interacts with Stat5b	Ptpn2|IDBG-155927|ENSMUSG00000024539|19255|protein :: Stat5b|IDBG-211594|ENSMUSG00000020919|20851|protein	protein	Mus musculus	direct interaction	physical interaction	IDB-116205	1	11773439	IDB-116205|anti tag coimmunoprecipitation|kidney|11773439 ; IDB-116205|anti tag coimmunoprecipitation|kidney|11773439 ;	PTPN2|IDBG-1165|ENSG00000175354 :: STAT5B|IDBG-50532|ENSG00000173757
46526	IDB-85484	Cd3e (complex)	Cd3e|IDBG-159085|ENSMUSG00000032093|12501|protein :: Cd3e|IDBG-159085|ENSMUSG00000032093|12501|protein	protein	Mus musculus	direct interaction	unspecified	BIND-185359	1	9218590	IDB-85484|immunoprecipitation|Not available|9218590 ;	CD3E|IDBG-73617|ENSG00000198851
47355	IDB-156111	Transcription factor Etv6 binds Ptx3 gene	Etv6|IDBG-193988|ENSMUSG00000030199|14011|protein :: Ptx3|IDBG-149887|ENSMUSG00000027832|19288|dna	protein-DNA	Mus musculus	direct interaction	physical association	IDB-156111	1	19299558	IDB-156111|chromatin immunoprecipitation assays|macrophage|19299558 ;	ETV6|IDBG-19967|ENSG00000139083 :: PTX3|IDBG-62945|ENSG00000163661
47752	IDB-71392	Tal1 interacts with Tcf4	Tal1|IDBG-175763|ENSMUSG00000028717|21349|protein :: Tcf4|IDBG-156674|ENSMUSG00000053477|21413|protein	protein	Mus musculus	direct interaction	physical association	MINT-2567877	1	16407974	IDB-71392|anti bait coimmunoprecipitation|Not available|16407974 ;	TAL1|IDBG-98262|ENSG00000162367 :: TCF4|IDBG-3611|ENSG00000196628
47755	IDB-155883	Transcription factor Atf3 binds Tcf4 gene	Atf3|IDBG-208712|ENSMUSG00000026628|11910|protein :: Tcf4|IDBG-156674|ENSMUSG00000053477|21413|dna	protein-DNA	Mus musculus	direct interaction	physical association	IDB-155883	1	19270711	IDB-155883|chromatin immunoprecipitation assays|bone marrow|19270711 ;	ATF3|IDBG-106549|ENSG00000162772 :: TCF4|IDBG-3611|ENSG00000196628
47769	IDB-145048 ; IDB-145049	Klk1b3 (complex)	Klk1b3|IDBG-178258|ENSMUSG00000066515|18050|protein :: Klk1b3|IDBG-178258|ENSMUSG00000066515|18050|protein	protein	Mus musculus	direct interaction	unspecified	BIND-77100	2	2056528|9351801	IDB-145048|three-dimensional-structure|Not available|2056528 ; IDB-145049|three-dimensional-structure|Not available|9351801 ;	[no Klk1b3 ortholog found]
47771	IDB-152698	Irs1 interacts with Trp53bp2	Irs1|IDBG-173589|ENSMUSG00000055980|16367|protein :: Trp53bp2|IDBG-207716|ENSMUSG00000026510|209456|protein	protein	Mus musculus	direct interaction	physical association	EBI-1751427	1	17965023	IDB-152698|anti bait coimmunoprecipitation|Not available|17965023 ;	IRS1|IDBG-82407|ENSG00000169047 :: TP53BP2|IDBG-106878|ENSG00000143514
47772	IDB-1190	Pcna (complex)	Pcna|IDBG-207308|ENSMUSG00000027342|100046823;18538|protein	protein	Mus musculus	direct interaction	direct interaction	EBI-1208675	1	14681455	IDB-1190|inferred by curator|Not available|14681455 ;	PCNA|IDBG-50801|ENSG00000132646
47775	IDB-87382	Gadd45g interacts with Pcna	Gadd45g|IDBG-152599|ENSMUSG00000021453|23882|protein :: Pcna|IDBG-207308|ENSMUSG00000027342|100046823;18538|protein	protein	Mus musculus	direct interaction	unspecified	BIND-172431	1	12124778	IDB-87382|not-specified|Not available|12124778 ;	GADD45G|IDBG-75478|ENSG00000130222 :: PCNA|IDBG-50801|ENSG00000132646
47777	IDB-3067 ; IDB-3068	Gadd45g interacts with Pcna	Gadd45g|IDBG-152599|ENSMUSG00000021453|23882|protein :: Pcna|IDBG-207308|ENSMUSG00000027342|100046823;18538|protein	protein	Mus musculus	direct interaction	physical association	EBI-1173736 ; EBI-1173730	1	11022036	IDB-3067|anti bait coimmunoprecipitation|Not available|11022036 ; IDB-3068|anti bait coimmunoprecipitation|Not available|11022036 ;	GADD45G|IDBG-75478|ENSG00000130222 :: PCNA|IDBG-50801|ENSG00000132646
47798	IDB-186514	Transcription factor Stat1 binds Adar gene	Stat1|IDBG-153162|ENSMUSG00000026104|20846|protein :: Adar|IDBG-164791|ENSMUSG00000027951|56417|dna	protein-DNA	Mus musculus	direct interaction	physical association	IDB-186514	1	17332413	IDB-186514|chromatin immunoprecipitation assays|embryonic fibroblast cell line|17332413 ;	ADAR|IDBG-102968|ENSG00000160710 :: STAT1|IDBG-77617|ENSG00000115415
48313	IDB-69552	Pick1 (complex)	Pick1|IDBG-161096|ENSMUSG00000068206|18693|protein :: Pick1|IDBG-161096|ENSMUSG00000068206|18693|protein	protein	Mus musculus	direct interaction	physical association	MINT-58327	1	9405395	IDB-69552|two hybrid|Not available|9405395 ;	PICK1|IDBG-7244|ENSG00000100151
48633	IDB-148972	Cd274 and Pdcd1	Cd274|IDBG-157249|ENSMUSG00000016496|60533|protein :: Pdcd1|IDBG-184148|ENSMUSG00000026285|18566|protein	protein	Mus musculus	direct interaction	direct interaction	DIP-87991E	1	18641123	IDB-148972|surface plasmon resonance|Not available|18641123 ;	CD274|IDBG-47487|ENSG00000120217 :: PDCD1|IDBG-85346|ENSG00000188389
48635	IDB-189071 ; IDB-189075	Cd274 interacts with Pdcd1	Cd274|IDBG-157249|ENSMUSG00000016496|60533|protein :: Pdcd1|IDBG-184148|ENSMUSG00000026285|18566|protein	protein	Mus musculus	direct interaction	physical association	IDB-189075 ; IDB-189071	2	17606978|12719480	IDB-189071|surface plasmon resonance|Not available|12719480 ; IDB-189075|surface plasmon resonance|Not available|17606978 ;	CD274|IDBG-47487|ENSG00000120217 :: PDCD1|IDBG-85346|ENSG00000188389
48636	IDB-189076	Cd274 interacts with Pdcd1	Cd274|IDBG-157249|ENSMUSG00000016496|60533|protein :: Cd274|IDBG-157249|ENSMUSG00000016496|60533|protein :: Cd274|IDBG-157249|ENSMUSG00000016496|60533|protein :: Cd274|IDBG-157249|ENSMUSG00000016496|60533|protein :: Pdcd1|IDBG-184148|ENSMUSG00000026285|18566|protein	protein	Mus musculus	direct interaction	physical association	IDB-189076	1	17606978	IDB-189076|surface plasmon resonance|Not available|17606978 ;	CD274|IDBG-47487|ENSG00000120217 :: PDCD1|IDBG-85346|ENSG00000188389
48734	IDB-95020	Stx4a interacts with Vamp2	Stx4a|IDBG-210404|ENSMUSG00000030805|20909|protein :: Vamp2|IDBG-189759|ENSMUSG00000020894|22318|protein	protein	Mus musculus	direct interaction	unspecified	BIND-180507	1	15363411	IDB-95020|affinity-chromatography|Not available|15363411 ;	STX4|IDBG-27565|ENSG00000103496 :: VAMP2|IDBG-281536|ENSG00000220205
49203	IDB-146028 ; IDB-149068	Mcm3 interacts with Mcm5	Mcm3|IDBG-136642|ENSMUSG00000041859|17215|protein :: Mcm5|IDBG-168946|ENSMUSG00000005410|17218|protein	protein	Mus musculus	direct interaction	unspecified	BIND-178081 ; DIP-87912E	2	12614612|18524952	IDB-146028|Not available|12614612 ; IDB-149068|anti tag coimmunoprecipitation|Not available|18524952 ;	MCM3|IDBG-90549|ENSG00000112118 :: MCM5|IDBG-5405|ENSG00000100297
49207	IDB-145510	Mcm2 interacts with Mcm5	Mcm2|IDBG-167535|ENSMUSG00000002870|17216|protein :: Mcm5|IDBG-168946|ENSMUSG00000005410|17218|protein	protein	Mus musculus	direct interaction	unspecified	BIND-178075	1	12614612	IDB-145510|Not available|12614612 ;	MCM2|IDBG-54871|ENSG00000073111 :: MCM5|IDBG-5405|ENSG00000100297
49209	IDB-145879	Mcm5 interacts with Mcm7	Mcm5|IDBG-168946|ENSMUSG00000005410|17218|protein :: Mcm7|IDBG-205861|ENSMUSG00000029730|17220|protein	protein	Mus musculus	direct interaction	unspecified	BIND-178090	1	12614612	IDB-145879|Not available|12614612 ;	MCM5|IDBG-5405|ENSG00000100297 :: MCM7|IDBG-30522|ENSG00000166508
49950	IDB-115444	Transcription factor Irf1 binds Il12rb1 gene	Irf1|IDBG-172251|ENSMUSG00000018899|16362|protein :: Il12rb1|IDBG-164327|ENSMUSG00000000791|16161|dna	protein-DNA	Mus musculus	direct interaction	physical interaction	IDB-115444	1	18059273	IDB-115444|chromatin immunoprecipitation assays|spleen|18059273 ;	IL12RB1|IDBG-37559|ENSG00000096996 :: IRF1|IDBG-42125|ENSG00000125347
49953	IDB-187125	Il12rb1 interacts with Sfpi1	Il12rb1|IDBG-164327|ENSMUSG00000000791|16161|protein :: Sfpi1|IDBG-190185|ENSMUSG00000002111|20375|protein	protein	Mus musculus	direct interaction	physical association	IDB-187125	1	15345588	IDB-187125|electrophoretic mobility shift assay|macrophage|15345588 ;	IL12RB1|IDBG-37559|ENSG00000096996 :: SPI1|IDBG-43260|ENSG00000066336
50721	IDB-144709	Cep72 (complex)	Cep72|IDBG-166906|ENSMUSG00000021572|74470|protein :: Cep72|IDBG-166906|ENSMUSG00000021572|74470|protein	protein	Mus musculus	direct interaction	unspecified	BIND-6507	1	11591653	IDB-144709|two-hybrid-test|Not available|11591653 ;	CEP72|IDBG-10419|ENSG00000112877
50722	IDB-483 ; IDB-75971	Cep72 (complex)	Cep72|IDBG-166906|ENSMUSG00000021572|74470|protein :: Cep72|IDBG-166906|ENSMUSG00000021572|74470|protein	protein	Mus musculus	direct interaction	physical association	MINT-20062 ; EBI-310414	1	11591653	IDB-483|two hybrid array|Not available|11591653 ; IDB-75971|two hybrid|Not available|11591653 ;	CEP72|IDBG-10419|ENSG00000112877
51065	IDB-249	Fli1 interacts with Fmr1	Fli1|IDBG-147469|ENSMUSG00000016087|14247|protein :: Fmr1|IDBG-149366|ENSMUSG00000000838|14265|protein	protein	Mus musculus	direct interaction	physical association	EBI-653886	1	15102471	IDB-249|two hybrid|Not available|15102471 ;	FLI1|IDBG-75950|ENSG00000151702 :: FMR1|IDBG-88380|ENSG00000102081
51664	IDB-2105	Pla2g4a interacts with Por	Pla2g4a|IDBG-197265|ENSMUSG00000056220|18783|protein :: Por|IDBG-204005|ENSMUSG00000005514|18984|protein	protein	Mus musculus	direct interaction	physical association	EBI-657998	1	15102471	IDB-2105|two hybrid|Not available|15102471 ;	PLA2G4A|IDBG-105429|ENSG00000116711 :: POR|IDBG-22810|ENSG00000127948
52048	IDB-177765	Cftr interacts with Slc9a3r1	Cftr|IDBG-129229|ENSMUSG00000041301|12638|protein :: Slc9a3r1|IDBG-214220|ENSMUSG00000020733|26941|protein	protein	Mus musculus	direct interaction	unspecified	BIOGRID-317176	1	12403779	IDB-177765|Affinity Capture-Western|Not available|12403779 ;	CFTR|IDBG-37713|ENSG00000001626 :: SLC9A3R1|IDBG-67529|ENSG00000109062
52050	IDB-93303 ; IDB-93304 ; IDB-93305	Cftr (complex)	Cftr|IDBG-129229|ENSMUSG00000041301|12638|protein :: Cftr|IDBG-129229|ENSMUSG00000041301|12638|protein	protein	Mus musculus	direct interaction	unspecified	BIND-154605 ; BIND-306605 ; BIND-306604	1	15619636	IDB-93303|three-dimensional-structure|Not available|15619636 ; IDB-93304|three-dimensional-structure|Not available|15619636 ; IDB-93305|three-dimensional-structure|Not available|15619636 ;	CFTR|IDBG-37713|ENSG00000001626
52258	IDB-121033	Ncoa3 interacts with Ptpn6	Ncoa3|IDBG-212832|ENSMUSG00000027678|17979|protein :: Ptpn6|IDBG-187635|ENSMUSG00000004266|15170|protein	protein	Mus musculus	direct interaction	unspecified	BIOGRID-305176	1	11668176	IDB-121033|Two-hybrid|Not available|11668176 ;	NCOA3|IDBG-79741|ENSG00000124151 :: PTPN6|IDBG-15719|ENSG00000111679
52267	IDB-66037	Ncoa3 (complex)	Ncoa3|IDBG-212832|ENSMUSG00000027678|17979|protein :: Ncoa3|IDBG-212832|ENSMUSG00000027678|17979|protein	protein	Mus musculus	direct interaction	unspecified	BIOGRID-253113	1	14611647	IDB-66037|Not available|14611647 ;	NCOA3|IDBG-79741|ENSG00000124151
52268	IDB-188477	Ncoa3 (complex)	Ncoa3|IDBG-212832|ENSMUSG00000027678|17979|protein :: Ncoa3|IDBG-212832|ENSMUSG00000027678|17979|protein	protein	Mus musculus	direct interaction	physical association	IDB-188477	1	14611647	IDB-188477|two hybrid|Not available|14611647 ;	NCOA3|IDBG-79741|ENSG00000124151
52512	IDB-187833	Ncf2 interacts with Ncf4	Ncf2|IDBG-198618|ENSMUSG00000026480|17970|protein :: Ncf4|IDBG-158764|ENSMUSG00000071715|17972|protein	protein	Mus musculus	direct interaction	physical association	IDB-187833	1	19903815	IDB-187833|surface plasmon resonance|Not available|19903815 ;	NCF2|IDBG-105312|ENSG00000116701 :: NCF4|IDBG-6112|ENSG00000100365
52966	IDB-155488	Axl, Il15ra, Il2rg;Gm614 (complex)	Axl|IDBG-158468|ENSMUSG00000002602|26362|protein :: Il15ra|IDBG-136731|ENSMUSG00000023206|16169|protein :: Il2rg;Gm614|IDBG-163447|ENSMUSG00000031304|245536;16186|protein	protein	Mus musculus	direct interaction	physical association	IDB-155488	1	16308569	IDB-155488|coimmunoprecipitation|connective tissue|16308569 ; IDB-155488|coimmunoprecipitation|connective tissue|16308569 ;	AXL|IDBG-52651|ENSG00000167601 :: IL2RG|IDBG-74884|ENSG00000147168 :: IL15RA|IDBG-50371|ENSG00000134470
53091	IDB-114544 ; IDB-114545	Tlr7 physically interacts with Unc93b1	Tlr7|IDBG-185532|ENSMUSG00000044583|170743|protein :: Unc93b1|IDBG-128581|ENSMUSG00000036908|54445|protein	protein	Mus musculus	direct interaction	physical interaction	IDB-114545 ; IDB-114544	1	17452530	IDB-114544|anti tag coimmunoprecipitation|ascites|17452530 ; IDB-114544|anti tag coimmunoprecipitation|ascites|17452530 ; IDB-114545|coimmunoprecipitation|bone marrow|17452530 ;	TLR7|IDBG-44230|ENSG00000196664 :: UNC93B1|IDBG-61027|ENSG00000110057
53092	IDB-189822	Cd14 interacts with Tlr7	Cd14|IDBG-138525|ENSMUSG00000051439|12475|protein :: Tlr7|IDBG-185532|ENSMUSG00000044583|170743|protein	protein	Mus musculus	direct interaction	physical association	IDB-189822	1	21078886	IDB-189822|tandem affinity purification|ascites|21078886 ;	CD14|IDBG-49157|ENSG00000170458 :: TLR7|IDBG-44230|ENSG00000196664
53093	IDB-157022 ; IDB-157025 ; IDB-188103 ; IDB-188106	Tlr7 interacts with Unc93b1	Tlr7|IDBG-185532|ENSMUSG00000044583|170743|protein :: Unc93b1|IDBG-128581|ENSMUSG00000036908|54445|protein	protein	Mus musculus	direct interaction	physical association	IDB-188103 ; IDB-157025 ; IDB-188106 ; IDB-157022	1	19451267	IDB-157022|anti tag coimmunoprecipitation|peripheral blood|19451267 ; IDB-157025|anti tag coimmunoprecipitation|bone marrow|19451267 ; IDB-188103|anti tag coimmunoprecipitation|peripheral blood|19451267 ; IDB-188106|anti tag coimmunoprecipitation|bone marrow|19451267 ;	TLR7|IDBG-44230|ENSG00000196664 :: UNC93B1|IDBG-61027|ENSG00000110057
53094	IDB-157018	Tlr7 (complex)	Tlr7|IDBG-185532|ENSMUSG00000044583|170743|protein :: Tlr7|IDBG-185532|ENSMUSG00000044583|170743|protein	protein	Mus musculus	direct interaction	physical association	IDB-157018	1	19451267	IDB-157018|anti tag coimmunoprecipitation|peripheral blood|19451267 ;	TLR7|IDBG-44230|ENSG00000196664
53354	IDB-1439	5730403B10Rik interacts with Ryr1	5730403B10Rik|IDBG-130000|ENSMUSG00000004071|66626|protein :: Ryr1|IDBG-165403|ENSMUSG00000030592|20190|protein	protein	Mus musculus	direct interaction	physical association	EBI-649821	1	15102471	IDB-1439|two hybrid|Not available|15102471 ;	C16orf5|IDBG-12909|ENSG00000089486 :: RYR1|IDBG-48907|ENSG00000196218
53609	IDB-82788	Colocalization of Lamp1 and Plbd2	Lamp1|IDBG-134722|ENSMUSG00000031447|16783|protein :: Plbd2|IDBG-195695|ENSMUSG00000029598|71772|protein	protein	Mus musculus	direct interaction	colocalization	MINT-3374828	1	17007843	IDB-82788|colocalization by immunostaining|Not available|17007843 ;	LAMP1|IDBG-53125|ENSG00000185896 :: PLBD2|IDBG-58773|ENSG00000151176
53630	IDB-1100	Dmd, Sntb1, Utrn (complex)	Dmd|IDBG-158412|ENSMUSG00000045103|13405|protein :: Sntb1|IDBG-141842|ENSMUSG00000060429|20649|protein :: Utrn|IDBG-133665|ENSMUSG00000019820|22288|protein	protein	Mus musculus	direct interaction	unspecified	EBI-295996	1	9214383	IDB-1100|coimmunoprecipitation|skeletal-muscle|9214383 ;	DMD|IDBG-54131|ENSG00000198947 :: SNTB1|IDBG-34319|ENSG00000172164 :: UTRN|IDBG-97437|ENSG00000152818
54059	IDB-93149	Atp6v0c interacts with Atp6v1g2	Atp6v0c|IDBG-145384|ENSMUSG00000024121|100039636;11984;100046757|protein :: Atp6v1g2|IDBG-177451|ENSMUSG00000024403|66237|protein	protein	Mus musculus	direct interaction	unspecified	BIND-172436	1	12133826	IDB-93149|not-specified|Not available|12133826 ;	ATP6V0C|IDBG-10561|ENSG00000185883 :: ATP6V1G2|IDBG-238100|ENSG00000213760
54060	IDB-1387	Atp6v0c interacts with Pdpk1	Atp6v0c|IDBG-145384|ENSMUSG00000024121|100039636;11984;100046757|protein :: Pdpk1|IDBG-145251|ENSMUSG00000024122|18607|protein	protein	Mus musculus	direct interaction	physical association	EBI-649475	1	15102471	IDB-1387|two hybrid|Not available|15102471 ;	ATP6V0C|IDBG-10561|ENSG00000185883 :: PDPK1|IDBG-10648|ENSG00000140992
54814	IDB-116720	Irf8 physically interacts with Sfpi1	Irf8|IDBG-196509|ENSMUSG00000041515|15900|protein :: Sfpi1|IDBG-190185|ENSMUSG00000002111|20375|protein	protein	Mus musculus	direct interaction	physical interaction	IDB-116720	1	16183743	IDB-116720|bimolecular fluorescence complementation|fibroblast|16183743 ; IDB-116720|bimolecular fluorescence complementation|fibroblast|16183743 ;	IRF8|IDBG-45278|ENSG00000140968 :: SPI1|IDBG-43260|ENSG00000066336
54816	IDB-115431 ; IDB-116719	Irf1 physically interacts with Irf8	Irf1|IDBG-172251|ENSMUSG00000018899|16362|protein :: Irf8|IDBG-196509|ENSMUSG00000041515|15900|protein	protein	Mus musculus	direct interaction	physical interaction	IDB-116719 ; IDB-115431	2	12429737|16183743	IDB-115431|coimmunoprecipitation|ascites|12429737 ; IDB-115431|coimmunoprecipitation|ascites|12429737 ; IDB-116719|bimolecular fluorescence complementation|fibroblast|16183743 ; IDB-116719|bimolecular fluorescence complementation|fibroblast|16183743 ;	IRF1|IDBG-42125|ENSG00000125347 :: IRF8|IDBG-45278|ENSG00000140968
54822	IDB-157221	Transcription factor Irf8 binds Sfpi1 gene	Irf8|IDBG-196509|ENSMUSG00000041515|15900|protein :: Sfpi1|IDBG-190185|ENSMUSG00000002111|20375|dna	protein-DNA	Mus musculus	direct interaction	physical association	IDB-157221	1	18799728	IDB-157221|chromatin immunoprecipitation assays|spleen|18799728 ;	IRF8|IDBG-45278|ENSG00000140968 :: SPI1|IDBG-43260|ENSG00000066336
54825	IDB-157250	Etv6 interacts with Irf8	Etv6|IDBG-193988|ENSMUSG00000030199|14011|protein :: Irf8|IDBG-196509|ENSMUSG00000041515|15900|protein	protein	Mus musculus	direct interaction	physical association	IDB-157250	1	17579016	IDB-157250|mass spectrometry studies of complexes|Not available|17579016 ;	ETV6|IDBG-19967|ENSG00000139083 :: IRF8|IDBG-45278|ENSG00000140968
54826	IDB-188943	Transcription factor Irf8 binds Cxcl9 gene	Irf8|IDBG-196509|ENSMUSG00000041515|15900|protein :: Cxcl9|IDBG-179870|ENSMUSG00000029417|17329|dna	protein-DNA	Mus musculus	direct interaction	physical association	IDB-188943	1	20585034	IDB-188943|chromatin immunoprecipitation assay|brain|20585034 ;	CXCL9|IDBG-25111|ENSG00000138755 :: IRF8|IDBG-45278|ENSG00000140968
54831	IDB-186499	Transcription factor Irf8 binds Isg15 gene	Irf8|IDBG-196509|ENSMUSG00000041515|15900|protein :: Isg15|IDBG-137564|ENSMUSG00000035692|100038882|dna	protein-DNA	Mus musculus	direct interaction	physical association	IDB-186499	1	10981959	IDB-186499|electrophoretic mobility supershift assay|myeloid progenitor cell|10981959 ;	IRF8|IDBG-45278|ENSG00000140968 :: ISG15|IDBG-84312|ENSG00000187608
54832	IDB-156604 ; IDB-185609	Irf1 interacts with Irf8	Irf1|IDBG-172251|ENSMUSG00000018899|16362|protein :: Irf8|IDBG-196509|ENSMUSG00000041515|15900|protein	protein	Mus musculus	direct interaction	physical association	IDB-156604 ; IDB-185609	2	15489234|19487420	IDB-156604|coimmunoprecipitation|ascites|15489234 ; IDB-185609|anti bait coimmunoprecipitation|ascites|19487420 ; IDB-185609|anti bait coimmunoprecipitation|ascites|19487420 ;	IRF1|IDBG-42125|ENSG00000125347 :: IRF8|IDBG-45278|ENSG00000140968
54835	IDB-157225	Transcription factor Irf8 binds Ifnb1 gene	Irf8|IDBG-196509|ENSMUSG00000041515|15900|protein :: Ifnb1|IDBG-162198|ENSMUSG00000048806|15977|dna	protein-DNA	Mus musculus	direct interaction	physical association	IDB-157225	1	17702615	IDB-157225|chromatin immunoprecipitation assays|dendritic cell|17702615 ;	IFNB1|IDBG-53485|ENSG00000171855 :: IRF8|IDBG-45278|ENSG00000140968
54844	IDB-186500	Transcription factor Irf1 binds Irf8 gene	Irf1|IDBG-172251|ENSMUSG00000018899|16362|protein :: Irf8|IDBG-196509|ENSMUSG00000041515|15900|dna	protein-DNA	Mus musculus	direct interaction	physical association	IDB-186500	1	10364426	IDB-186500|electrophoretic mobility supershift assay|lens|10364426 ;	IRF1|IDBG-42125|ENSG00000125347 :: IRF8|IDBG-45278|ENSG00000140968
54845	IDB-188248	Transcription factor Sfpi1 binds Irf8 gene	Sfpi1|IDBG-190185|ENSMUSG00000002111|20375|protein :: Irf8|IDBG-196509|ENSMUSG00000041515|15900|dna	protein-DNA	Mus musculus	direct interaction	physical association	IDB-188248	1	20405120	IDB-188248|chromatin immunoprecipitation assay|bone marrow-derived dendritic cell|20405120 ;	IRF8|IDBG-45278|ENSG00000140968 :: SPI1|IDBG-43260|ENSG00000066336
55321	IDB-69859	Dok2 interacts with Nck2	Dok2|IDBG-179481|ENSMUSG00000022102|13449|protein :: Nck2|IDBG-149650|ENSMUSG00000066877|100044475;17974|protein	protein	Mus musculus	direct interaction	physical association	MINT-58765	1	10428862	IDB-69859|anti tag coimmunoprecipitation|Not available|10428862 ;	DOK2|IDBG-9913|ENSG00000147443 :: NCK2|IDBG-64634|ENSG00000071051
55830	IDB-88917	Ccl2 interacts with Ccr2	Ccl2|IDBG-204473|ENSMUSG00000035385|20296|protein :: Ccr2|IDBG-206567|ENSMUSG00000049103|12772|protein	protein	Mus musculus	direct interaction	unspecified	BIND-171821	1	8631787	IDB-88917|not-specified|Not available|8631787 ;	[no Ccl2 ortholog found] :: [no Ccr2 ortholog found]
55831	IDB-186950	Ccl2 interacts with Ccr2	Ccl2|IDBG-204473|ENSMUSG00000035385|20296|protein :: Ccr2|IDBG-206567|ENSMUSG00000049103|12772|protein	protein	Mus musculus	direct interaction	physical association	IDB-186950	1	8662823	IDB-186950|competition binding|kidney cell line|8662823 ;	[no Ccl2 ortholog found] :: [no Ccr2 ortholog found]
56668	IDB-177364 ; IDB-177449 ; IDB-177488 ; IDB-177493	Eif4a1 and Pdcd4	Eif4a1|IDBG-191517|ENSMUSG00000059796|13681|protein :: Pdcd4|IDBG-176913|ENSMUSG00000024975|18569|protein	protein	Mus musculus	direct interaction	direct interaction	MINT-7012115 ; MINT-7012145 ; MINT-7012134 ; MINT-7012160	1	19153607	IDB-177364|isothermal titration calorimetry|Not available|19153607 ; IDB-177449|isothermal titration calorimetry|Not available|19153607 ; IDB-177488|x-ray crystallography|Not available|19153607 ; IDB-177493|cosedimentation in solution|Not available|19153607 ;	EIF4A1|IDBG-25777|ENSG00000161960 :: PDCD4|IDBG-89535|ENSG00000150593
56669	IDB-2526 ; IDB-2527	Eif4g2 interacts with Pdcd4	Eif4g2|IDBG-206810|ENSMUSG00000005610|13690|protein :: Pdcd4|IDBG-176913|ENSMUSG00000024975|18569|protein	protein	Mus musculus	direct interaction	physical association	EBI-296509 ; EBI-296513	1	12482958	IDB-2526|pull down|Not available|12482958 ; IDB-2527|pull down|Not available|12482958 ;	EIF4G2|IDBG-31984|ENSG00000110321 :: PDCD4|IDBG-89535|ENSG00000150593
56781	IDB-98590	Ptk2 interacts with Shc1	Ptk2|IDBG-148322|ENSMUSG00000022607|14083|protein :: Shc1|IDBG-164495|ENSMUSG00000042626|20416;433158|protein	protein	Mus musculus	direct interaction	unspecified	BIND-262213	1	9566877	IDB-98590|other|Not available|9566877 ;	PTK2|IDBG-37147|ENSG00000169398 :: SHC1|IDBG-103007|ENSG00000160691
56785	IDB-103233	Plcg1 interacts with Ptk2	Plcg1|IDBG-211621|ENSMUSG00000016933|18803|protein :: Ptk2|IDBG-148322|ENSMUSG00000022607|14083|protein	protein	Mus musculus	direct interaction	unspecified	BIND-259616	1	7997267	IDB-103233|affinity-chromatography|Not available|7997267 ;	PLCG1|IDBG-75238|ENSG00000124181 :: PTK2|IDBG-37147|ENSG00000169398
56796	IDB-85653 ; IDB-85654 ; IDB-85655	Ptk2 (complex)	Ptk2|IDBG-148322|ENSMUSG00000022607|14083|protein :: Ptk2|IDBG-148322|ENSMUSG00000022607|14083|protein	protein	Mus musculus	direct interaction	unspecified	BIND-258444 ; BIND-196931 ; BIND-258380	3	8816475|10431817|9774338	IDB-85653|other|Not available|9774338 ; IDB-85654|other|Not available|8816475 ; IDB-85655|other|Not available|10431817 ;	PTK2|IDBG-37147|ENSG00000169398
57535	IDB-183466	Mnda interacts with Pias2	Mnda|IDBG-205997|ENSMUSG00000026536|381308|protein :: Pias2|IDBG-159490|ENSMUSG00000025423|17344|protein	protein	Mus musculus	direct interaction	physical association	MINT-1781995	1	16458891	IDB-183466|two hybrid pooling approach|Not available|16458891 ;	[no Mnda ortholog found] :: PIAS2|IDBG-3013|ENSG00000078043
58804	IDB-187627	Transcription factor Junb binds Il6 gene	Junb|IDBG-175664|ENSMUSG00000052837|16477|protein :: Il6|IDBG-144970|ENSMUSG00000025746|16193|dna	protein-DNA	Mus musculus	direct interaction	transcriptional regulation	IDB-187627	1	20221401	IDB-187627|chromatin immunoprecipitation assay|bone marrow-derived dendritic cell|20221401 ;	[no Il6 ortholog found] :: JUNB|IDBG-30976|ENSG00000171223
58808	IDB-187468	Elavl1 interacts with Il6	Elavl1|IDBG-131410|ENSMUSG00000040028|15568|protein :: Il6|IDBG-144970|ENSMUSG00000025746|16193|rna	protein-RNA	Mus musculus	direct interaction	physical association	IDB-187468	1	19447225	IDB-187468|coimmunoprecipitation|ascites|19447225 ;	ELAVL1|IDBG-24117|ENSG00000066044 :: [no Il6 ortholog found]
58809	IDB-187828	Transcription factor Atf3 binds Il6 gene	Atf3|IDBG-208712|ENSMUSG00000026628|11910|protein :: Il6|IDBG-144970|ENSMUSG00000025746|16193|dna	protein-DNA	Mus musculus	direct interaction	physical association	IDB-187828	1	20351107	IDB-187828|chromatin immunoprecipitation assay|ascites|20351107 ;	ATF3|IDBG-106549|ENSG00000162772 :: [no Il6 ortholog found]
59199	IDB-186787	Transcription factor Runx3 binds Ifng gene	Runx3|IDBG-196773|ENSMUSG00000070691|12399|protein :: Ifng|IDBG-192196|ENSMUSG00000055170|15978|dna	protein-DNA	Mus musculus	direct interaction	physical association	IDB-186787	1	17195845	IDB-186787|chromatin immunoprecipitation assays|T-helper 1 cell|17195845 ;	[no Ifng ortholog found] :: RUNX3|IDBG-94257|ENSG00000020633
59580	IDB-66034	Ncoa3 interacts with Zfp219	Ncoa3|IDBG-212832|ENSMUSG00000027678|17979|protein :: Zfp219|IDBG-158045|ENSMUSG00000049295|69890|protein	protein	Mus musculus	direct interaction	unspecified	BIOGRID-253110	1	14611647	IDB-66034|Not available|14611647 ;	NCOA3|IDBG-79741|ENSG00000124151 :: ZNF219|IDBG-2562|ENSG00000165804
59584	IDB-188474	Ncoa3 interacts with Zfp219	Ncoa3|IDBG-212832|ENSMUSG00000027678|17979|protein :: Zfp219|IDBG-158045|ENSMUSG00000049295|69890|protein	protein	Mus musculus	direct interaction	physical association	IDB-188474	1	14611647	IDB-188474|two hybrid|Not available|14611647 ;	NCOA3|IDBG-79741|ENSG00000124151 :: ZNF219|IDBG-2562|ENSG00000165804
59586	IDB-66041	Zfp219 (complex)	Zfp219|IDBG-158045|ENSMUSG00000049295|69890|protein :: Zfp219|IDBG-158045|ENSMUSG00000049295|69890|protein	protein	Mus musculus	direct interaction	unspecified	BIOGRID-253118	1	14611647	IDB-66041|Not available|14611647 ;	ZNF219|IDBG-2562|ENSG00000165804
59587	IDB-188480	Zfp219 (complex)	Zfp219|IDBG-158045|ENSMUSG00000049295|69890|protein :: Zfp219|IDBG-158045|ENSMUSG00000049295|69890|protein	protein	Mus musculus	direct interaction	physical association	IDB-188480	1	14611647	IDB-188480|two hybrid|Not available|14611647 ;	ZNF219|IDBG-2562|ENSG00000165804
59753	IDB-146117 ; IDB-146118	Ptgs1 (complex)	Ptgs1|IDBG-165198|ENSMUSG00000047250|19224|protein :: Ptgs1|IDBG-165198|ENSMUSG00000047250|19224|protein	protein	Mus musculus	direct interaction	unspecified	BIND-87370	2	10811226|8967954	IDB-146117|three-dimensional-structure|Not available|10811226 ; IDB-146118|three-dimensional-structure|Not available|8967954 ;	PTGS1|IDBG-83887|ENSG00000095303
59754	IDB-90090 ; IDB-90091 ; IDB-90092	Fah (complex)	Fah|IDBG-197375|ENSMUSG00000030630|14085|protein :: Fah|IDBG-197375|ENSMUSG00000030630|14085|protein	protein	Mus musculus	direct interaction	unspecified	BIND-87125 ; BIND-87119	2	11154690|10508789	IDB-90090|three-dimensional-structure|Not available|10508789 ; IDB-90091|three-dimensional-structure|Not available|10508789 ; IDB-90092|three-dimensional-structure|Not available|11154690 ;	FAH|IDBG-25690|ENSG00000103876
60144	IDB-175710 ; IDB-175753 ; IDB-175760	Ripk1 interacts with Ripk3	Ripk1|IDBG-143710|ENSMUSG00000021408|19766|protein :: Ripk3|IDBG-165974|ENSMUSG00000022221|56532|protein	protein	Mus musculus	direct interaction	physical association	EBI-2367483 ; EBI-2367492 ; EBI-2367476	1	19524513	IDB-175710|anti bait coimmunoprecipitation|liver|19524513 ; IDB-175753|anti bait coimmunoprecipitation|Embryonic fibroblast|19524513 ; IDB-175760|anti bait coimmunoprecipitation|Embryonic fibroblast|19524513 ;	RIPK1|IDBG-57326|ENSG00000137275 :: RIPK3|IDBG-3902|ENSG00000129465
60204	IDB-93781	Pdlim2 interacts with Stat1	Pdlim2|IDBG-178026|ENSMUSG00000022090|213019|protein :: Stat1|IDBG-153162|ENSMUSG00000026104|20846|protein	protein	Mus musculus	direct interaction	unspecified	BIND-312463	1	15963787	IDB-93781|other|Not available|15963787 ;	PDLIM2;C8orf58|IDBG-11055|ENSG00000120913 :: STAT1|IDBG-77617|ENSG00000115415
60209	IDB-149137	Ahr interacts with Stat1	Ahr|IDBG-134957|ENSMUSG00000019256|11622|protein :: Stat1|IDBG-153162|ENSMUSG00000026104|20846|protein	protein	Mus musculus	direct interaction	unspecified	DIP-87977E	1	18607004	IDB-149137|anti bait coimmunoprecipitation|Not available|18607004 ;	AHR|IDBG-8995|ENSG00000106546 :: STAT1|IDBG-77617|ENSG00000115415
60210	IDB-2088	Rb1cc1 interacts with Stat1	Rb1cc1|IDBG-131892|ENSMUSG00000025907|12421|protein :: Stat1|IDBG-153162|ENSMUSG00000026104|20846|protein	protein	Mus musculus	direct interaction	physical association	EBI-658190	1	15102471	IDB-2088|two hybrid|Not available|15102471 ;	RB1CC1|IDBG-21487|ENSG00000023287 :: STAT1|IDBG-77617|ENSG00000115415
60224	IDB-157486 ; IDB-173403 ; IDB-185640 ; IDB-186093 ; IDB-186106	Transcription factor Stat1 binds Irf1 gene	Stat1|IDBG-153162|ENSMUSG00000026104|20846|protein :: Irf1|IDBG-172251|ENSMUSG00000018899|16362|dna	protein-DNA	Mus musculus	direct interaction	physical association	IDB-186106 ; IDB-186093 ; R26520 ; IDB-157486 ; IDB-185640	7	10618376|10666420|19556165|10882409|11342426|19075017|10820245	IDB-157486|electrophoretic mobility supershift assay|fibroblast cell line|10666420 ; IDB-173403|direct gel shift|functional analysis|gel shift competition|supershift (antibody binding)|Not available|11342426,10820245,10882409,10618376 ; IDB-185640|electrophoretic mobility shift assay|embryonic fibroblast cell line|11342426 ; IDB-185640|electrophoretic mobility shift assay|embryonic fibroblast cel…	IRF1|IDBG-42125|ENSG00000125347 :: STAT1|IDBG-77617|ENSG00000115415
60227	IDB-117164	Stat1 (complex)	Stat1|IDBG-153162|ENSMUSG00000026104|20846|protein :: Stat1|IDBG-153162|ENSMUSG00000026104|20846|protein	protein	Mus musculus	direct interaction	physical interaction	IDB-117164	1	14704793	IDB-117164|two hybrid|Not available|14704793 ;	STAT1|IDBG-77617|ENSG00000115415
60228	IDB-117425	Transcription factor Stat1 binds Socs3 gene	Stat1|IDBG-153162|ENSMUSG00000026104|20846|protein :: Socs3|IDBG-214604|ENSMUSG00000053113|12702|dna	protein-DNA	Mus musculus	direct interaction	physical association	IDB-117425	1	14742442	IDB-117425|electrophoretic mobility supershift assay|ascites|14742442 ; IDB-117425|electrophoretic mobility supershift assay|ascites|14742442 ; IDB-117425|electrophoretic mobility supershift assay|ascites|14742442 ; IDB-117425|electrophoretic mobility supershift assay|ascites|14742442 ; IDB-117425|electrophoretic mobility supershift assay|ascites|14742442 ;	SOCS3|IDBG-70676|ENSG00000184557 :: STAT1|IDBG-77617|ENSG00000115415
60379	IDB-102871	Tbx21 interacts with Txk	Tbx21|IDBG-210153|ENSMUSG00000001444|57765|protein :: Txk|IDBG-170081|ENSMUSG00000054892|22165|protein	protein	Mus musculus	direct interaction	unspecified	BIND-183625	1	15662016	IDB-102871|other|Not available|15662016 ;	TBX21|IDBG-56151|ENSG00000073861 :: TXK|IDBG-17234|ENSG00000074966
60893	IDB-155886	Atf3 interacts with Il6	Atf3|IDBG-208712|ENSMUSG00000026628|11910|protein :: Il6|IDBG-144970|ENSMUSG00000025746|16193|protein	protein	Mus musculus	direct interaction	physical association	IDB-155886	1	19270711	IDB-155886|chromatin immunoprecipitation assays|bone marrow|19270711 ;	ATF3|IDBG-106549|ENSG00000162772 :: [no Il6 ortholog found]
60938	IDB-86207	Rdx interacts with Spn	Rdx|IDBG-165022|ENSMUSG00000032050|19684|protein :: Spn|IDBG-210057|ENSMUSG00000051457|20737|protein	protein	Mus musculus	direct interaction	unspecified	BIND-172405	1	12068294	IDB-86207|not-specified|Not available|12068294 ;	RDX|IDBG-70605|ENSG00000137710 :: SPN|IDBG-24512|ENSG00000197471
61300	IDB-149239 ; IDB-149240 ; IDB-149241	Tmpo (complex)	Tmpo|IDBG-185294|ENSMUSG00000019961|21917|protein	protein	Mus musculus	direct interaction	direct interaction	DIP-57382E	1	17562312	IDB-149239|molecular sieving|Not available|17562312 ; IDB-149240|x-ray crystallography|Not available|17562312 ; IDB-149241|pull down|Not available|17562312 ;	TMPO|IDBG-52209|ENSG00000120802
63293	IDB-121000 ; IDB-121026	Pcna interacts with Polb	Pcna|IDBG-207308|ENSMUSG00000027342|100046823;18538|protein :: Polb|IDBG-140909|ENSMUSG00000031536|18970|protein	protein	Mus musculus	direct interaction	unspecified	BIOGRID-283033 ; BIOGRID-283034	1	12063248	IDB-121000|Affinity Capture-Western|Not available|12063248 ; IDB-121026|Affinity Capture-Western|Not available|12063248 ;	PCNA|IDBG-50801|ENSG00000132646 :: POLB|IDBG-20094|ENSG00000070501
63608	IDB-147616	Cntn6 (complex)	Cntn6|IDBG-173670|ENSMUSG00000030092|53870|protein	protein	Mus musculus	direct interaction	colocalization	MINT-6439998	1	18046458	IDB-147616|fluorescence microscopy|Not available|18046458 ;	CNTN6|IDBG-13400|ENSG00000134115
64352	IDB-118884 ; IDB-118886	Tnfsf13b (complex)	Tnfsf13b|IDBG-131999|ENSMUSG00000031497|24099|protein :: Tnfsf13b|IDBG-131999|ENSMUSG00000031497|24099|protein	protein	Mus musculus	direct interaction	physical association	IDB-118886 ; IDB-118884	1	12867412	IDB-118884|anti tag coimmunoprecipitation|embryonic kidney cell line|12867412 ; IDB-118884|anti tag coimmunoprecipitation|embryonic kidney cell line|12867412 ; IDB-118886|anti tag coimmunoprecipitation|bone marrow|12867412 ;	TNFSF13B|IDBG-49841|ENSG00000102524
64963	IDB-95252	Cdkn1c interacts with Nr4a2	Cdkn1c|IDBG-212725|ENSMUSG00000037664|12577|protein :: Nr4a2|IDBG-171511|ENSMUSG00000026826|18227|protein	protein	Mus musculus	direct interaction	unspecified	BIND-173364	1	14671317	IDB-95252|not-specified|Not available|14671317 ;	CDKN1C|IDBG-23324|ENSG00000129757 :: NR4A2|IDBG-72696|ENSG00000153234
65225	IDB-121652	Ifrd1 interacts with Sap30	Ifrd1|IDBG-136330|ENSMUSG00000001627|15982|protein :: Sap30|IDBG-156212|ENSMUSG00000031609|60406|protein	protein	Mus musculus	direct interaction	unspecified	BIOGRID-302129	1	12198164	IDB-121652|Two-hybrid|Not available|12198164 ;	IFRD1|IDBG-36786|ENSG00000006652 :: SAP30|IDBG-44690|ENSG00000164105
65226	IDB-2219	Sap30 interacts with Sin3b	Sap30|IDBG-156212|ENSMUSG00000031609|60406|protein :: Sin3b|IDBG-168505|ENSMUSG00000031622|20467|protein	protein	Mus musculus	direct interaction	physical association	EBI-593927	1	9702189	IDB-2219|pull down|Not available|9702189 ;	SAP30|IDBG-44690|ENSG00000164105 :: SIN3B|IDBG-35825|ENSG00000127511
65230	IDB-2217 ; IDB-2218 ; IDB-3024	Ncor1 interacts with Sap30	Ncor1|IDBG-184197|ENSMUSG00000018501|20185|protein :: Sap30|IDBG-156212|ENSMUSG00000031609|60406|protein	protein	Mus musculus	direct interaction	physical association	EBI-593939 ; EBI-594581 ; EBI-594874	1	9702189	IDB-2217|pull down|Not available|9702189 ; IDB-2218|pull down|Not available|9702189 ; IDB-3024|pull down|Not available|9702189 ;	NCOR1|IDBG-31971|ENSG00000141027 :: SAP30|IDBG-44690|ENSG00000164105
66083	IDB-156074	Transcription factor Etv6 binds Ccl2 gene	Etv6|IDBG-193988|ENSMUSG00000030199|14011|protein :: Ccl2|IDBG-204473|ENSMUSG00000035385|20296|dna	protein-DNA	Mus musculus	direct interaction	physical association	IDB-156074	1	19299558	IDB-156074|chromatin immunoprecipitation assays|liver|19299558 ;	[no Ccl2 ortholog found] :: ETV6|IDBG-19967|ENSG00000139083
66088	IDB-156070	Transcription factor Ncor1 binds Ccl2 gene	Ncor1|IDBG-184197|ENSMUSG00000018501|20185|protein :: Ccl2|IDBG-204473|ENSMUSG00000035385|20296|dna	protein-DNA	Mus musculus	direct interaction	physical association	IDB-156070	1	19299558	IDB-156070|chromatin immunoprecipitation assays|macrophage|19299558 ;	[no Ccl2 ortholog found] :: NCOR1|IDBG-31971|ENSG00000141027
66920	IDB-185702	Casp1 interacts with Casp4	Casp1|IDBG-131590|ENSMUSG00000025888|100044207;12362|protein :: Casp4|IDBG-131657|ENSMUSG00000033538|12363;100044206|protein	protein	Mus musculus	direct interaction	physical association	IDB-185702	1	19124602	IDB-185702|coimmunoprecipitation|ascites|19124602 ;	CASP1|IDBG-69618|ENSG00000137752 :: [no Casp4 ortholog found]
67610	IDB-101936	Clk1 interacts with Rnps1	Clk1|IDBG-156709|ENSMUSG00000026034|12747|protein :: Rnps1|IDBG-146310|ENSMUSG00000034681|100040661;100044784;19826|protein	protein	Mus musculus	direct interaction	unspecified	BIND-128100	1	8617202	IDB-101936|two-hybrid-test|Not available|8617202 ;	CLK1|IDBG-78267|ENSG00000013441 :: RNPS1|IDBG-10321|ENSG00000205937
68653	IDB-71399	Cbfa2t2 interacts with Tal1	Cbfa2t2|IDBG-210376|ENSMUSG00000038533|12396|protein :: Tal1|IDBG-175763|ENSMUSG00000028717|21349|protein	protein	Mus musculus	direct interaction	physical association	MINT-2568171	1	16407974	IDB-71399|anti bait coimmunoprecipitation|Not available|16407974 ;	CBFA2T2|IDBG-66628|ENSG00000078699 :: TAL1|IDBG-98262|ENSG00000162367
68685	IDB-157224	Transcription factor Irf8 binds Ifna5 gene	Irf8|IDBG-196509|ENSMUSG00000041515|15900|protein :: Ifna5|IDBG-162730|ENSMUSG00000076440|15968|dna	protein-DNA	Mus musculus	direct interaction	physical association	IDB-157224	1	17702615	IDB-157224|chromatin immunoprecipitation assays|dendritic cell|17702615 ;	[no Ifna5 ortholog found] :: IRF8|IDBG-45278|ENSG00000140968
68725	IDB-115667	Transcription factor Irf1 binds Ifi47 gene	Irf1|IDBG-172251|ENSMUSG00000018899|16362|protein :: Ifi47|IDBG-262893|ENSMUSG00000078920|15953|dna	protein-DNA	Mus musculus	direct interaction	physical interaction	IDB-115667	1	8972906	IDB-115667|electrophoretic mobility supershift assay|fibroblast|8972906 ;	[no Ifi47 ortholog found] :: IRF1|IDBG-42125|ENSG00000125347
69097	IDB-156439	Ccl8 interacts with Ccr5	Ccl8|IDBG-204553|ENSMUSG00000009185|20307|protein :: Ccr5|IDBG-258112|ENSMUSG00000079227|12774|protein	protein	Mus musculus	direct interaction	physical association	IDB-156439	1	9139699	IDB-156439|competition binding|ovary cell line|9139699 ;	[no Ccl8 ortholog found] :: CCR5|IDBG-30229|ENSG00000160791
69366	IDB-119968	Tbkbp1 (complex)	Tbkbp1|IDBG-210156|ENSMUSG00000038517|73174|protein :: Tbkbp1|IDBG-210156|ENSMUSG00000038517|73174|protein	protein	Mus musculus	direct interaction	physical association	IDB-119968	1	17568778	IDB-119968|luminescence based mammalian interactome mapping|embryonic kidney cell line|17568778 ; IDB-119968|luminescence based mammalian interactome mapping|embryonic kidney cell line|17568778 ;	TBKBP1|IDBG-56118|ENSG00000198933
69586	IDB-146837	Mcm7 interacts with Orc3l	Mcm7|IDBG-205861|ENSMUSG00000029730|17220|protein :: Orc3l|IDBG-134938|ENSMUSG00000040044|50793|protein	protein	Mus musculus	direct interaction	unspecified	BIND-178117	1	12614612	IDB-146837|Not available|12614612 ;	MCM7|IDBG-30522|ENSG00000166508 :: ORC3L|IDBG-94195|ENSG00000135336
69932	IDB-1364	Rgs1 interacts with Skap2	Rgs1|IDBG-197178|ENSMUSG00000026358|50778|protein :: Skap2|IDBG-147582|ENSMUSG00000059182|54353|protein	protein	Mus musculus	direct interaction	physical association	EBI-650155	1	15102471	IDB-1364|two hybrid|Not available|15102471 ;	RGS1|IDBG-105443|ENSG00000090104 :: SKAP2|IDBG-10241|ENSG00000005020
69933	IDB-69840	Lck interacts with Skap2	Lck|IDBG-191117|ENSMUSG00000000409|16818|protein :: Skap2|IDBG-147582|ENSMUSG00000059182|54353|protein	protein	Mus musculus	direct interaction	physical association	MINT-58746	1	12681493	IDB-69840|pull down|Not available|12681493 ;	LCK|IDBG-95667|ENSG00000182866 :: SKAP2|IDBG-10241|ENSG00000005020
70233	IDB-156691	Gzmb interacts with Hopx	Gzmb|IDBG-167001|ENSMUSG00000015437|14939|protein :: Hopx|IDBG-173899|ENSMUSG00000059325|74318|protein	protein	Mus musculus	direct interaction	protein cleavage	IDB-156691	1	15280543	IDB-156691|protease assay|Not available|15280543 ;	GZMB|IDBG-4054|ENSG00000100453 :: HOPX|IDBG-20189|ENSG00000171476
70669	IDB-69478 ; IDB-90715 ; IDB-90716 ; IDB-103703	Pard3 interacts with Pvrl3	Pard3|IDBG-200951|ENSMUSG00000025812|93742|protein :: Pvrl3|IDBG-163998|ENSMUSG00000022656|58998|protein	protein	Mus musculus	direct interaction	unspecified	BIND-172552 ; BIND-262640 ; MINT-58191	1	12515806	IDB-69478|pull down|Not available|12515806 ; IDB-90715|affinity-chromatography|Not available|12515806 ; IDB-90716|immunoprecipitation|Not available|12515806 ; IDB-103703|not-specified|Not available|12515806 ;	PARD3|IDBG-69007|ENSG00000148498 :: PVRL3|IDBG-49345|ENSG00000177707
70670	IDB-94653	Pvrl1 interacts with Pvrl3	Pvrl1|IDBG-155297|ENSMUSG00000032012|58235|protein :: Pvrl3|IDBG-163998|ENSMUSG00000022656|58998|protein	protein	Mus musculus	direct interaction	unspecified	BIND-173218	1	12759359	IDB-94653|not-specified|Not available|12759359 ;	PVRL1|IDBG-74533|ENSG00000110400 :: PVRL3|IDBG-49345|ENSG00000177707
71544	IDB-92787	Mfn2 (complex)	Mfn2|IDBG-203813|ENSMUSG00000029020|100044767;170731|protein :: Mfn2|IDBG-203813|ENSMUSG00000029020|100044767;170731|protein	protein	Mus musculus	direct interaction	unspecified	BIND-172559	1	12527753	IDB-92787|not-specified|Not available|12527753 ;	MFN2|IDBG-89999|ENSG00000116688
71576	IDB-775	Mylk interacts with Ptbp2	Mylk|IDBG-156493|ENSMUSG00000022836|107589|protein :: Ptbp2|IDBG-190825|ENSMUSG00000028134|56195|protein	protein	Mus musculus	direct interaction	physical association	EBI-658678	1	15102471	IDB-775|two hybrid|Not available|15102471 ;	MYLK|IDBG-53043|ENSG00000065534 :: PTBP2|IDBG-100408|ENSG00000117569
71577	IDB-1482	Mylk interacts with Ptrf	Mylk|IDBG-156493|ENSMUSG00000022836|107589|protein :: Ptrf|IDBG-211692|ENSMUSG00000004044|19285|protein	protein	Mus musculus	direct interaction	physical association	EBI-658446	1	15102471	IDB-1482|two hybrid|Not available|15102471 ;	MYLK|IDBG-53043|ENSG00000065534 :: PTRF|IDBG-50828|ENSG00000177469
71632	IDB-1125 ; IDB-156161	Ifnar2 interacts with Irf9	Ifnar2|IDBG-175856|ENSMUSG00000022971|15976|protein :: Irf9|IDBG-164579|ENSMUSG00000002325|16391|protein	protein	Mus musculus	direct interaction	physical association	IDB-156161 ; EBI-1547105	1	17923090	IDB-1125|anti bait coimmunoprecipitation|embryonic fibroblast|17923090 ; IDB-156161|anti bait coimmunoprecipitation|embryonic fibroblast cell line|17923090 ;	IFNAR2;IL10RB|IDBG-1973|ENSG00000159110 :: IRF9|IDBG-236583|ENSG00000213928
71633	IDB-266 ; IDB-267 ; IDB-268 ; IDB-269 ; IDB-270 ; IDB-271 ; IDB-272 ; IDB-283 ; IDB-790	Irf9 interacts with Stat2	Irf9|IDBG-164579|ENSMUSG00000002325|16391|protein :: Stat2|IDBG-197036|ENSMUSG00000040033|20847|protein	protein	Mus musculus	direct interaction	physical association	EBI-656671 ; EBI-656641 ; EBI-656601 ; EBI-656651 ; EBI-656661 ; EBI-656611 ; EBI-656621 ; EBI-656631 ; EBI-656590	1	15102471	IDB-266|two hybrid|Not available|15102471 ; IDB-267|two hybrid|Not available|15102471 ; IDB-268|two hybrid|Not available|15102471 ; IDB-269|two hybrid|Not available|15102471 ; IDB-270|two hybrid|Not available|15102471 ; IDB-271|two hybrid|Not available|15102471 ; IDB-272|two hybrid|Not available|15102471 ; IDB-283|two hybrid|Not available|15102471 ; IDB-790|two hybrid|Not available|15102471 ;	IRF9|IDBG-236583|ENSG00000213928 :: STAT2|IDBG-40906|ENSG00000170581
71635	IDB-186516	Transcription factor Irf1 binds Irf9 gene	Irf1|IDBG-172251|ENSMUSG00000018899|16362|protein :: Irf9|IDBG-164579|ENSMUSG00000002325|16391|dna	protein-DNA	Mus musculus	direct interaction	physical association	IDB-186516	1	8990168	IDB-186516|electrophoretic mobility supershift assay|ascites|8990168 ; IDB-186516|electrophoretic mobility supershift assay|ascites|8990168 ;	IRF1|IDBG-42125|ENSG00000125347 :: IRF9|IDBG-236583|ENSG00000213928
71875	IDB-157298	Transcription factor Irf7 binds Ifna4 gene	Irf7|IDBG-212081|ENSMUSG00000025498|54123|protein :: Ifna4|IDBG-162736|ENSMUSG00000070904|15967|dna	protein-DNA	Mus musculus	direct interaction	physical association	IDB-157298	1	19557165	IDB-157298|chromatin immunoprecipitation assays|bone marrow|19557165 ;	[no Ifna4 ortholog found] :: IRF7|IDBG-17225|ENSG00000185507
71878	IDB-157223 ; IDB-185651	Transcription factor Irf8 binds Ifna4 gene	Irf8|IDBG-196509|ENSMUSG00000041515|15900|protein :: Ifna4|IDBG-162736|ENSMUSG00000070904|15967|dna	protein-DNA	Mus musculus	direct interaction	physical association	IDB-157223 ; IDB-185651	2	17702615|18055870	IDB-157223|chromatin immunoprecipitation assays|dendritic cell|17702615 ; IDB-185651|chromatin immunoprecipitation assays|bone marrow|18055870 ;	[no Ifna4 ortholog found] :: IRF8|IDBG-45278|ENSG00000140968
71880	IDB-157083 ; IDB-186386	Transcription factor Irf5 binds Ifna4 gene	Irf5|IDBG-132026|ENSMUSG00000029771|27056|protein :: Ifna4|IDBG-162736|ENSMUSG00000070904|15967|dna	protein-DNA	Mus musculus	direct interaction	physical association	IDB-157083 ; IDB-186386	1	18332133	IDB-157083|chromatin immunoprecipitation assays|kidney cell line|18332133 ; IDB-157083|chromatin immunoprecipitation assays|kidney cell line|18332133 ; IDB-157083|chromatin immunoprecipitation assays|kidney cell line|18332133 ; IDB-186386|chromatin immunoprecipitation assays|ascites|18332133 ; IDB-186386|chromatin immunoprecipitation assays|ascites|18332133 ;	[no Ifna4 ortholog found] :: IRF5|IDBG-40393|ENSG00000128604
73069	IDB-110699 ; IDB-119030	Ifnar2 interacts with Stat1	Ifnar2|IDBG-175856|ENSMUSG00000022971|15976|protein :: Stat1|IDBG-153162|ENSMUSG00000026104|20846|protein	protein	Mus musculus	direct interaction	physical association	IDB-119030 ; EBI-1569201	1	18083102	IDB-110699|anti bait coimmunoprecipitation|bm_dc|18083102 ; IDB-119030|coimmunoprecipitation|Not available|18083102 ;	IFNAR2;IL10RB|IDBG-1973|ENSG00000159110 :: STAT1|IDBG-77617|ENSG00000115415
73121	IDB-186463	Transcription factor Sfpi1 binds Il7r gene	Sfpi1|IDBG-190185|ENSMUSG00000002111|20375|protein :: Il7r|IDBG-129135|ENSMUSG00000003882|16197|dna	protein-DNA	Mus musculus	direct interaction	physical association	IDB-186463	1	12832394	IDB-186463|chromatin immunoprecipitation assays|bone marrow|12832394 ;	IL7R|IDBG-16161|ENSG00000168685 :: SPI1|IDBG-43260|ENSG00000066336
73150	IDB-2991	Pik3ap1 interacts with Trp53bp2	Pik3ap1|IDBG-165835|ENSMUSG00000025017|83490|protein :: Trp53bp2|IDBG-207716|ENSMUSG00000026510|209456|protein	protein	Mus musculus	direct interaction	physical association	EBI-654281	1	15102471	IDB-2991|two hybrid|Not available|15102471 ;	PIK3AP1|IDBG-83923|ENSG00000155629 :: TP53BP2|IDBG-106878|ENSG00000143514
73152	IDB-2930 ; IDB-2931 ; IDB-2932	Pik3ap1 (complex)	Pik3ap1|IDBG-165835|ENSMUSG00000025017|83490|protein :: Pik3ap1|IDBG-165835|ENSMUSG00000025017|83490|protein	protein	Mus musculus	direct interaction	physical association	EBI-653051 ; EBI-653041 ; EBI-653030	1	15102471	IDB-2930|two hybrid|Not available|15102471 ; IDB-2931|two hybrid|Not available|15102471 ; IDB-2932|two hybrid|Not available|15102471 ;	PIK3AP1|IDBG-83923|ENSG00000155629
73496	IDB-94278	Tcfap2a (complex)	Tcfap2a|IDBG-146292|ENSMUSG00000021359|21418|protein :: Tcfap2a|IDBG-146292|ENSMUSG00000021359|21418|protein	protein	Mus musculus	direct interaction	unspecified	BIND-259338	1	11522791	IDB-94278|gel-retardation-assays|Not available|11522791 ;	TFAP2A|IDBG-60624|ENSG00000137203
74181	IDB-117338	Transcription factor Stat1 binds Socs3 gene	Stat1|IDBG-153162|ENSMUSG00000026104|20846|protein :: Socs3|IDBG-214604|ENSMUSG00000053113|12702|dna	protein-DNA	Mus musculus	direct interaction	physical interaction	IDB-117338	1	10359822	IDB-117338|electrophoretic mobility supershift assay|pituitary gland tumor cell line|10359822 ; IDB-117338|electrophoretic mobility supershift assay|pituitary gland tumor cell line|10359822 ;	SOCS3|IDBG-70676|ENSG00000184557 :: STAT1|IDBG-77617|ENSG00000115415
74182	IDB-117423 ; IDB-117424	Transcription factor Stat1 binds Socs3 gene	Stat1|IDBG-153162|ENSMUSG00000026104|20846|protein :: Socs3|IDBG-214604|ENSMUSG00000053113|12702|dna	protein-DNA	Mus musculus	direct interaction	physical interaction	IDB-117423 ; IDB-117424	1	14742442	IDB-117423|electrophoretic mobility supershift assay|ascites|14742442 ; IDB-117423|electrophoretic mobility supershift assay|ascites|14742442 ; IDB-117423|electrophoretic mobility supershift assay|ascites|14742442 ; IDB-117424|electrophoretic mobility supershift assay|peritoneal macrophage|14742442 ;	SOCS3|IDBG-70676|ENSG00000184557 :: STAT1|IDBG-77617|ENSG00000115415
74187	IDB-189724	Transcription factor Stat4 binds Socs3 gene	Stat4|IDBG-152917|ENSMUSG00000062939|20849|protein :: Socs3|IDBG-214604|ENSMUSG00000053113|12702|dna	protein-DNA	Mus musculus	direct interaction	physical association	IDB-189724	1	20620946	IDB-189724|chromatin immunoprecipitation assay|spleen|20620946 ;	SOCS3|IDBG-70676|ENSG00000184557 :: STAT4|IDBG-77625|ENSG00000138378
74228	IDB-117820	Lilrb3 physically interacts with Ptpn6	Lilrb3|IDBG-136357|ENSMUSG00000058818|18733;100044531|protein :: Ptpn6|IDBG-187635|ENSMUSG00000004266|15170|protein	protein	Mus musculus	direct interaction	physical interaction	IDB-117820	1	11812650	IDB-117820|coimmunoprecipitation|peripheral blood|11812650 ; IDB-117820|coimmunoprecipitation|peripheral blood|11812650 ;	[no Lilrb3 ortholog found] :: PTPN6|IDBG-15719|ENSG00000111679
74544	IDB-91944	Inhba (complex)	Inhba|IDBG-131791|ENSMUSG00000041324|16323|protein :: Inhba|IDBG-131791|ENSMUSG00000041324|16323|protein	protein	Mus musculus	direct interaction	unspecified	BIND-180735	1	15304227	IDB-91944|three-dimensional-structure|Not available|15304227 ;	INHBA|IDBG-13490|ENSG00000122641
74715	IDB-149163	Cbx2 (complex)	Cbx2|IDBG-214665|ENSMUSG00000025577|12416|protein	protein	Mus musculus	direct interaction	physical association	DIP-1114E	1	9571155	IDB-149163|biophysical|Not available|9571155 ;	CBX2|IDBG-71184|ENSG00000173894
74716	IDB-149277	Bmi1 interacts with Cbx2	Bmi1|IDBG-139744|ENSMUSG00000026739|12151|protein :: Cbx2|IDBG-214665|ENSMUSG00000025577|12416|protein	protein	Mus musculus	direct interaction	physical association	DIP-1111E	1	9571155	IDB-149277|coimmunoprecipitation|Not available|9571155 ;	BMI1|IDBG-61688|ENSG00000168283 :: CBX2|IDBG-71184|ENSG00000173894
74757	IDB-148965 ; IDB-148966	Shc1 (complex)	Shc1|IDBG-164495|ENSMUSG00000042626|20416;433158|protein	protein	Mus musculus	direct interaction	direct interaction	DIP-59406E	1	18413607	IDB-148965|comigration in sds page|Not available|18413607 ; IDB-148966|molecular sieving|Not available|18413607 ;	SHC1|IDBG-103007|ENSG00000160691
76676	IDB-187031 ; IDB-187032	Transcription factor Sfpi1 binds Fgl2 gene	Sfpi1|IDBG-190185|ENSMUSG00000002111|20375|protein :: Fgl2|IDBG-137821|ENSMUSG00000039899|14190|dna	protein-DNA	Mus musculus	direct interaction	transcriptional regulation	IDB-187032 ; IDB-187031	1	16709865	IDB-187031|electrophoretic mobility supershift assay|peritoneal macrophage|16709865 ; IDB-187032|chromatin immunoprecipitation assays|peritoneal macrophage|16709865 ;	FGL2|IDBG-23620|ENSG00000127951 :: SPI1|IDBG-43260|ENSG00000066336
76682	IDB-187027 ; IDB-187028	Transcription factor Stat1 binds Fgl2 gene	Stat1|IDBG-153162|ENSMUSG00000026104|20846|protein :: Fgl2|IDBG-137821|ENSMUSG00000039899|14190|dna	protein-DNA	Mus musculus	direct interaction	physical association	IDB-187028 ; IDB-187027	1	16709865	IDB-187027|electrophoretic mobility supershift assay|ascites|16709865 ; IDB-187027|electrophoretic mobility supershift assay|ascites|16709865 ; IDB-187028|chromatin immunoprecipitation assays|ascites|16709865 ; IDB-187028|chromatin immunoprecipitation assays|ascites|16709865 ;	FGL2|IDBG-23620|ENSG00000127951 :: STAT1|IDBG-77617|ENSG00000115415
77022	IDB-2922	Mylk interacts with Rdx	Mylk|IDBG-156493|ENSMUSG00000022836|107589|protein :: Rdx|IDBG-165022|ENSMUSG00000032050|19684|protein	protein	Mus musculus	direct interaction	physical association	EBI-658799	1	15102471	IDB-2922|two hybrid|Not available|15102471 ;	MYLK|IDBG-53043|ENSG00000065534 :: RDX|IDBG-70605|ENSG00000137710
77210	IDB-2434	Tpd52 (complex)	Tpd52|IDBG-130793|ENSMUSG00000027506|21985|protein :: Tpd52|IDBG-130793|ENSMUSG00000027506|21985|protein	protein	Mus musculus	direct interaction	direct interaction	EBI-782724	1	9484778	IDB-2434|pull down|Not available|9484778 ;	TPD52|IDBG-26337|ENSG00000076554
77456	IDB-1585	Dyrk1a;Dyrk1c (complex)	Dyrk1a;Dyrk1c|IDBG-179036|ENSMUSG00000022897|13548|protein :: Dyrk1a;Dyrk1c|IDBG-179036|ENSMUSG00000022897|13548|protein	protein	Mus musculus	direct interaction	physical association	EBI-80352	1	9070862	IDB-1585|two hybrid|Not available|9070862 ;	DYRK1A|IDBG-3163|ENSG00000157540
78016	IDB-116993 ; IDB-116994 ; IDB-117162 ; IDB-117169 ; IDB-117171	Stat4 (complex)	Stat4|IDBG-152917|ENSMUSG00000062939|20849|protein :: Stat4|IDBG-152917|ENSMUSG00000062939|20849|protein	protein	Mus musculus	direct interaction	physical interaction	IDB-117171 ; IDB-117162 ; IDB-116993 ; IDB-116994 ; IDB-117169	2	14704793|17095088	IDB-116993|gst pull down|fibrosarcoma cell line|17095088 ; IDB-116993|gst pull down|fibrosarcoma cell line|17095088 ; IDB-116994|two hybrid|Not available|17095088 ; IDB-117162|dynamic light scattering|Not available|14704793 ; IDB-117169|two hybrid|Not available|14704793 ; IDB-117171|anti tag coimmunoprecipitation|fibrosarcoma cell line|14704793 ;	STAT4|IDBG-77625|ENSG00000138378
78036	IDB-2923	Cdt1 interacts with Mylk	Cdt1|IDBG-197656|ENSMUSG00000006585|67177|protein :: Mylk|IDBG-156493|ENSMUSG00000022836|107589|protein	protein	Mus musculus	direct interaction	physical association	EBI-658789	1	15102471	IDB-2923|two hybrid|Not available|15102471 ;	CDT1|IDBG-46673|ENSG00000167513 :: MYLK|IDBG-53043|ENSG00000065534
41483	IDB-145249 ; IDB-145250 ; IDB-145914 ; IDB-145915 ; IDB-146198	Egr1 (complex)	Egr1|IDBG-136414|ENSMUSG00000038418|13653|dna :: Egr1|IDBG-136414|ENSMUSG00000038418|13653|dna	dna-DNA	Mus musculus	direct interaction	unspecified	BIND-98933 ; BIND-68428 ; BIND-98936	3	8939742|2028256|10383437	IDB-145249|three-dimensional-structure|Not available|10383437 ; IDB-145250|three-dimensional-structure|Not available|8939742 ; IDB-145914|three-dimensional-structure|Not available|10383437 ; IDB-145915|three-dimensional-structure|Not available|8939742 ; IDB-146198|three-dimensional-structure|Not available|2028256 ;	EGR1|IDBG-47191|ENSG00000120738
