# Supplementary material for: Dynamic gene network reconstruction from gene expression data in mice after influenza A (H1N1) infection
Source: J Clin Bioinforma. 2011 Oct 21;1:27. doi: 10.1186/2043-9113-1-27 (PMC3219564; doi:10.1186/2043-9113-1-27)
Supplement: Additional file 4 — Transcription factors. We downloaded all known and candidate Transcription Factors (TFs) from TFCat database. This table displays all TFs included in our dataset and the cluster in which they are located. [file 2043-9113-1-27-S4.XLS]

## Sheet: transcription_factors
Cluster	Entrez Gene ID	GO Biological Process Term	Description	DBD Classification (Protein Group/Protein Family)	Judgement	PubMed ID
0	12014	regulation of macromolecule biosynthetic process	BTB and CNC homology 2	Zipper-Type Group/Leucine Zipper Family	TF Gene	8887638
2	57376	regulation of macromolecule biosynthetic process	SWI/SNF related, matrix associated, actin dependent regulator of chromatin, subfamily e, member 1		TF Gene	12145209
2	106021	regulation of macromolecule biosynthetic process				15735665
3	16600	tissue development				10556311
6	11819	tissue development	nuclear receptor subfamily 2, group F, member 2	Zinc-coordinating Group/Hormone-nuclear Receptor Family	TF Gene	8622679
6	20467	tissue development	transcriptional regulator, SIN3B (yeast)		TF Gene	15935060
8	15361	regulation of nucleobase, nucleoside, nucleotide and nucleic acid metabolic process				12907668
8	16477	regulation of nucleobase, nucleoside, nucleotide and nucleic acid metabolic process	Jun-B oncogene	Zipper-Type Group/Leucine Zipper Family	TF Gene	12121977
8	17119	regulation of nucleobase, nucleoside, nucleotide and nucleic acid metabolic process	MAX dimerization protein 1	Zipper-Type Group/Helix-Loop-Helix Family	TF Gene	8816491
9	20846	regulation of nucleobase, nucleoside, nucleotide and nucleic acid metabolic process				12859963
10	13163	regulation of nucleobase, nucleoside, nucleotide and nucleic acid metabolic process	Fas death domain-associated protein		TF Gene	11799127
12	21406	regulation of nucleobase, nucleoside, nucleotide and nucleic acid metabolic process	transcription factor 12	Zipper-Type Group/Helix-Loop-Helix Family	TF Gene	8163514
12	56353	regulation of nucleobase, nucleoside, nucleotide and nucleic acid metabolic process	RING1 and YY1 binding protein		TF Gene	10369680
12	64144	regulation of nucleobase, nucleoside, nucleotide and nucleic acid metabolic process	myeloid/lymphoid or mixed-lineage leukemia (trithorax homolog, Drosophila); translocated to, 1		TF Gene	15096481
13	21418	embryonic morphogenesis	transcription factor AP-2, alpha	Zipper-Type Group/Helix-Loop-Helix Family	TF Gene	11522791
13	99377	embryonic morphogenesis	sal-like 4 (Drosophila)	Zinc-coordinating Group/BetaBetaAlpha-zinc finger Family	TF Gene	16380715
14	13653	T cell differentiation				9858508
14	16870	regulation of RNA metabolic process	LIM homeobox protein 2	Helix-Turn-Helix Group/Homeodomain Family	TF Gene	7513049
14	20728	regulation of RNA metabolic process	Spi-C transcription factor (Spi-1/PU.1 related)	Winged Helix-Turn-Helix/Ets Domain Family	TF Gene	12749910
14	53314	regulation of RNA metabolic process	basic leucine zipper transcription factor, ATF-like		TF Gene	10777209
14	57765	regulation of B cell differentiation	T-box 21	Beta-Hairpin-Ribbon Group/Transcription Factor T-Domain	TF Gene	10761931
16	17536	regulation of macromolecule biosynthetic process	Meis homeobox 2	Helix-Turn-Helix Group/Homeodomain Family	TF Gene	9811838
16	20583	regulation of macromolecule biosynthetic process				16286009
16	233908	regulation of macromolecule biosynthetic process	fusion, derived from t(12;16) malignant liposarcoma (human)		TF Gene	11278855
17	54123	interferon	interferon regulatory factor 7	Winged Helix-Turn-Helix/Interferon Regulatory Factor	TF Gene	9786932
18	18991	epithelium development				1979677
19	17979	epithelium development	nuclear receptor coactivator 3		TF Gene	9192892
20	329934	regulation of nucleobase, nucleoside, nucleotide and nucleic acid metabolic process	forkhead box O6	Winged Helix-Turn-Helix/Forkhead Domain Family	TF Gene	12857750
21	14842	regulation of RNA metabolic process	GS homeobox 1	Helix-Turn-Helix Group/Homeodomain Family	TF Gene	11731616
21	18025	regulation of RNA metabolic process	nuclear factor, erythroid derived 2, like 3	Zipper-Type Group/Leucine Zipper Family	TF Gene	10037736
21	18996	regulation of RNA metabolic process	POU domain, class 4, transcription factor 1	Helix-Turn-Helix Group/Homeodomain Family	TF Gene	12810599
21	22286	regulation of RNA metabolic process	undifferentiated embryonic cell transcription factor 1		TF Gene	9524124
21	26381	regulation of RNA metabolic process	estrogen-related receptor gamma	Zinc-coordinating Group/Hormone-nuclear Receptor Family	TF Gene	15149736
21	52679	regulation of RNA metabolic process	E2F transcription factor 7	Winged Helix-Turn-Helix/Transcription Factor Family	TF Gene	12893818
22	13198	regulation of nucleobase, nucleoside, nucleotide and nucleic acid metabolic process	DNA-damage inducible transcript 3	Zipper-Type Group/Leucine Zipper Family	TF Gene	8657121
22	19698	T cell differentiation			TF Gene	8183565
22	22724	regulation of nucleobase, nucleoside, nucleotide and nucleic acid metabolic process	zinc finger and BTB domain containing 7B	Zinc-coordinating Group/BetaBetaAlpha-zinc finger Family	TF Gene	7937772
22	211323	regulation of nucleobase, nucleoside, nucleotide and nucleic acid metabolic process	neuregulin 1		TF Gene	15494726
25	12912	cell morphogenesis involved in differentiation	cAMP responsive element binding protein 1	Zipper-Type Group/Leucine Zipper Family	TF Gene	14593102
25	13711	mammary gland development	E74-like factor 5	Winged Helix-Turn-Helix/Ets Domain Family	TF Gene	9840936
25	16478	regulation of macromolecule biosynthetic process	Jun proto-oncogene related gene d	Zipper-Type Group/Leucine Zipper Family	TF Gene	2504580
25	21869	cell morphogenesis involved in differentiation				11914369
26	12398	leukocyte activation	core-binding factor, runt domain, alpha subunit 2, translocated to, 3 (human)		TF Gene	16287841
26	19411	positive regulation of macromolecule biosynthetic process	retinoic acid receptor, gamma	Zinc-coordinating Group/Hormone-nuclear Receptor Family	TF Gene	2544807
27	13048	regulation of nucleobase, nucleoside, nucleotide and nucleic acid metabolic process	cut-like homeobox 2	Helix-Turn-Helix Group/Homeodomain Family	TF Gene	8798433
27	16597	regulation of nucleobase, nucleoside, nucleotide and nucleic acid metabolic process	Kruppel-like factor 12	Zinc-coordinating Group/BetaBetaAlpha-zinc finger Family	TF Gene	9858544
27	17258	regulation of nucleobase, nucleoside, nucleotide and nucleic acid metabolic process	myocyte enhancer factor 2A	Other Alpha-Helix Group/MADS Box Family	TF Gene	10024301
27	19763	regulation of nucleobase, nucleoside, nucleotide and nucleic acid metabolic process	ring finger protein 1		TF Gene	9312051
27	20851	T cell differentiation	signal transducer and activator of transcription 5B	Other/Stat Protein Family	TF Gene	9852045
27	21834	regulation of nucleobase, nucleoside, nucleotide and nucleic acid metabolic process				1648451
27	22344	regulation of nucleobase, nucleoside, nucleotide and nucleic acid metabolic process	vascular endothelial zinc finger 1	Zinc-coordinating Group/BetaBetaAlpha-zinc finger Family	TF Gene	11504723
27	50524	regulation of nucleobase, nucleoside, nucleotide and nucleic acid metabolic process	sal-like 2 (Drosophila)	Zinc-coordinating Group/BetaBetaAlpha-zinc finger Family	TF Gene	15082782
29	16362	leukocyte activation				12517966
30	13207	regulation of cellular biosynthetic process	DEAD (Asp-Glu-Ala-Asp) box polypeptide 5		TF Gene	15464984
30	18023	regulation of cellular biosynthetic process	nuclear factor, erythroid derived 2,-like 1	Zipper-Type Group/Leucine Zipper Family	TF Gene	8036168
30	18227	regulation of cellular biosynthetic process				15485875
30	19291	regulation of cellular biosynthetic process	purine rich element binding protein B		TF Gene	15282343
30	20185	T cell differentiation	nuclear receptor co-repressor 1		TF Gene	11997503
30	21833	regulation of cellular biosynthetic process	thyroid hormone receptor alpha	Zinc-coordinating Group/Hormone-nuclear Receptor Family	TF Gene	8559662
30	77044	regulation of cellular biosynthetic process	AT rich interactive domain 2 (Arid-rfx like)		TF Gene	16782067
31	20672	regulation of RNA metabolic process	SRY-box containing gene 18	Other Alpha-Helix Group/High Mobility Group (Box) Family	TF Gene	12446692
31	114142	regulation of RNA metabolic process	forkhead box P2	Winged Helix-Turn-Helix/Forkhead Domain Family	TF Gene	11358962
32	11910	regulation of RNA metabolic process	activating transcription factor 3	Zipper-Type Group/Leucine Zipper Family	TF Gene	11916968
33	11622	regulation of cellular biosynthetic process	aryl-hydrocarbon receptor	Zipper-Type Group/Helix-Loop-Helix Family	TF Gene	7592839
33	12151	regulation of B cell differentiation	Bmi1 polycomb ring finger oncogene		TF Gene	1823128
33	12753	regulation of cellular biosynthetic process	circadian locomoter output cycles kaput	Zipper-Type Group/Helix-Loop-Helix Family	TF Gene	9616112
33	14247	regulation of cellular biosynthetic process	Friend leukemia integration 1	Winged Helix-Turn-Helix/Ets Domain Family	TF Gene	1445800
33	21413	regulation of cellular biosynthetic process	transcription factor 4	Zipper-Type Group/Helix-Loop-Helix Family	TF Gene	8978694
33	23871	regulation of cellular biosynthetic process	E26 avian leukemia oncogene 1, 5' domain	Winged Helix-Turn-Helix/Ets Domain Family	TF Gene	12119294
34	11925	regulation of macromolecule biosynthetic process	neurogenin 3	Zipper-Type Group/Helix-Loop-Helix Family	TF Gene	10757813
34	13709	regulation of macromolecule biosynthetic process	E74-like factor 1	Winged Helix-Turn-Helix/Ets Domain Family	TF Gene	12065417
34	17425	regulation of macromolecule biosynthetic process	forkhead box K1	Winged Helix-Turn-Helix/Forkhead Domain Family	TF Gene	8007964
34	18506	regulation of macromolecule biosynthetic process	paired box gene 4	Helix-Turn-Helix Group/Homeodomain Family	TF Gene	10567553
34	20664	regulation of macromolecule biosynthetic process	SRY-box containing gene 1	Other Alpha-Helix Group/High Mobility Group (Box) Family	TF Gene	9512512
34	22260	regulation of macromolecule biosynthetic process	nuclear receptor subfamily 1, group H, member 2	Zinc-coordinating Group/Hormone-nuclear Receptor Family	TF Gene	16007255
34	22780	regulation of macromolecule biosynthetic process	IKAROS family zinc finger 3	Zinc-coordinating Group/BetaBetaAlpha-zinc finger Family	TF Gene	9155026
34	54446	regulation of macromolecule biosynthetic process				16027109
34	107751	regulation of macromolecule biosynthetic process	paired related homeobox protein-like 1	Helix-Turn-Helix Group/Homeodomain Family	TF Gene	12917357
1	212391	RNA biosynthetic process	ligand dependent nuclear receptor corepressor	Helix-Turn-Helix Group/Homeodomain Family	TF Gene Candidate	12560079
2	13591	regulation of macromolecule biosynthetic process	early B-cell factor 1	Zipper-Type Group/Helix-Loop-Helix Family	TF Gene Candidate	12446773
2	17131	regulation of macromolecule biosynthetic process	MAD homolog 7 (Drosophila)		TF Gene Candidate	12408818
2	20402	regulation of macromolecule biosynthetic process	zinc finger protein 106		TF Gene Candidate	15833274
4	78593	regulation of macromolecule biosynthetic process	nuclear receptor interacting protein 3		TF Gene Candidate	10860982
6	17344	RNA biosynthetic process	protein inhibitor of activated STAT 2		TF Gene Candidate	12193603
6	56490	regulation of macromolecule biosynthetic process	zinc finger and BTB domain containing 20	Zinc-coordinating Group/BetaBetaAlpha-zinc finger Family	TF Gene Candidate	11744704
6	76007	regulation of macromolecule biosynthetic process	zinc finger, MYM-type 2		TF Gene Candidate	14651998
7	23834	regulation of nucleobase, nucleoside, nucleotide and nucleic acid metabolic process	cell division cycle 6 homolog (S. cerevisiae)		TF Gene Candidate	14667810
8	71371	regulation of nucleobase, nucleoside, nucleotide and nucleic acid metabolic process				10329386
9	20128	regulation of nucleobase, nucleoside, nucleotide and nucleic acid metabolic process	tripartite motif-containing 30		TF Gene Candidate	2965815
10	18854	regulation of nucleobase, nucleoside, nucleotide and nucleic acid metabolic process				14663483
11	80859	regulation of nucleobase, nucleoside, nucleotide and nucleic acid metabolic process	nuclear factor of kappa light polypeptide gene enhancer in B-cells inhibitor, zeta		TF Gene Candidate	15241416
12	237336	uncharacterized	TATA box binding protein-like 1	Beta-sheet Group/TATA box-binding Family	TF Gene Candidate	11352070
15	22324	uncharacterized	vav 1 oncogene		TF Gene Candidate	11994417
19	18627	regulation of nucleobase, nucleoside, nucleotide and nucleic acid metabolic process	period homolog 2 (Drosophila)		TF Gene Candidate	15269772
19	170729	regulation of nucleobase, nucleoside, nucleotide and nucleic acid metabolic process	scratch homolog 1, zinc finger protein (Drosophila)	Zinc-coordinating Group/BetaBetaAlpha-zinc finger Family	TF Gene Candidate	11274425
21	50916	regulation of nucleobase, nucleoside, nucleotide and nucleic acid metabolic process	Iroquois related homeobox 4 (Drosophila)		TF Gene Candidate	10625552
21	208076	regulation of nucleobase, nucleoside, nucleotide and nucleic acid metabolic process				15339927
22	211323	regulation of nucleobase, nucleoside, nucleotide and nucleic acid metabolic process	neuregulin 1		TF Gene Candidate	7559778
23	17865	regulation of nucleobase, nucleoside, nucleotide and nucleic acid metabolic process				11997503
31	20481	regulation of nucleobase, nucleoside, nucleotide and nucleic acid metabolic process	ski sarcoma viral oncogene homolog (avian)		TF Gene Candidate	12435627
31	54380	regulation of nucleobase, nucleoside, nucleotide and nucleic acid metabolic process	Swi/SNF related matrix associated, actin dependent regulator of chromatin, subfamily a-like 1		TF Gene Candidate	10857751
34	54422	regulation of nucleobase, nucleoside, nucleotide and nucleic acid metabolic process	BarH-like 1 (Drosophila)		TF Gene Candidate	16226339
34	56787	regulation of nucleobase, nucleoside, nucleotide and nucleic acid metabolic process	achaete-scute complex homolog 3 (Drosophila)	Zipper-Type Group/Helix-Loop-Helix Family	TF Gene Candidate	11784080
34	64379	regulation of nucleobase, nucleoside, nucleotide and nucleic acid metabolic process	Iroquois related homeobox 6 (Drosophila)		TF Gene Candidate	11335133
